# Supplementary material for: Dual Targeting of EGFR and MTOR Pathways Inhibits Glioblastoma Growth by Modulating the Tumor Microenvironment
Source: Cells. 2023 Feb 8;12(4):547. doi: 10.3390/cells12040547 (PMC9954001; doi:10.3390/cells12040547)
Supplement: Supplementary file 1 [file cells-12-00547-s001.zip]

Archive with 6 entries (6 files):
- cells-2174606 supplementary Figures.pdf
- Table S1.xlsx
- Table S2.xlsx
- Table S3.xlsx
- Table S4.xlsx
- Table S5.xlsx
