# Supplementary material for: Dual Targeting of EGFR and MTOR Pathways Inhibits Glioblastoma Growth by Modulating the Tumor Microenvironment
Source: Cells. 2023 Feb 8;12(4):547. doi: 10.3390/cells12040547 (PMC9954001; doi:10.3390/cells12040547)
Supplement: Supplementary file 1 [file cells-12-00547-s001.zip › Table S1.xlsx]

## Sheet: Sheet1
					Clinical and molecular summary of GBM samples included in this study
			Specimen ID	Gender/Age at diagnosis	MGMT status	IDH1	EGFR	PI3K	PTEN	CDKN2A/B	TP53	Treatment post-surgery	Survival (after initial surgery)
			GBM192	F/56	Unmethylated	WT	A289*V/T; Amplification, EGFRvIII, R108K-Subclonal*	PIK3C2B	WT	loss	N/A	XRT+TMZ	33 months
			GBM222(rec)	F/56	N/A	WT	Amplification, A289V; EGFRvIII	N/A	N/A	N/A	p.R175H	Avastin, TOCA511 c.trial	33 months
			GBM197	M/66	Unmethylated	WT	Amplification		Y27N*	loss		XRT+TMZ	12 months
			GBM212(rec)	M/66	N/A	WT	Amplification			loss		XRT, TMZ maintenance, Avastin	12 months
			GBM160	M/64	Unmethylated	WT	A289T, Amplification					None	34 months
			GBM187(rec)	M/64	N/A	WT	A289T, Amplification					XRT+TMZ	34 months
			GBM218	F/42	Unmethylated	WT	A289V, G598V -subclonal, Amplification, EGFRvIII		R130*subclonal, Y138C		I255del	XRT+TMZ	10 months
			GBM220	M/66	Unmethylated	WT	R108K, Amplification			loss		XRT+TMZ	14 months
			GBM179	M/57	Unmethylated	WT	A289T//V/D					XRT+TMZ	Alive (60 months post diagnosis)
			GBM180	F/55	Unmethylated	WT	Amplification, G598V					XRT+TMZ	2 months
