# Supplementary material for: Dual Targeting of EGFR and MTOR Pathways Inhibits Glioblastoma Growth by Modulating the Tumor Microenvironment
Source: Cells. 2023 Feb 8;12(4):547. doi: 10.3390/cells12040547 (PMC9954001; doi:10.3390/cells12040547)
Supplement: Supplementary file 1 [file cells-12-00547-s001.zip › Table S2.xlsx]

## Sheet: Sheet1
ID	Drug	Target	Rank by Score					IC50			Hill Slope	"Emax"
			AUC	95% CI	IC50 + "Emax"	Custom	Custom 95% CI	95% CI	Raw	Clipped		SEM	Score
4	Gedatolisib	PI3K/mTOR	128.6	79.03 to 178.2	97.389	52.3704	34.00 to 70.73		-8.314	-8.314	-0.2177	27.3821	64.249
1	Erlotinib	EGFR	129.1	108.5 to 149.8	101.305	52.1852	44.52 to 59.81	-8.632 to -7.552	-7.938	-7.938	-0.2457	1.98421	71.9248
8	Buparlisib	PI3K Pan	162.9	119.7 to 206	93.501	39.6667	23.70 to 55.67	-46.98 to -5.741	-7.278	-7.278	-0.2227	2.05856	70.721
6	MLN0128 (Sapanisertib)	mTOR	170.2	155.2 to 185.3	89.38	36.963	31.37 to 42.52	-7.889 to -6.834	-7.35	-7.35	-0.2094	1.17362	65.88
7	Cobimetinib	MEK1	192	157.7 to 226.3	74.4067	28.8889	16.19 to 41.59	-7.518 to -5.355	-6.861	-6.861	-0.2868	20.6878	55.7967
3	Osimertinib	EGFR	192.8	169.6 to 215.9	66.9659	28.5926	20.04 to 37.19	-7.437 to -6.591	-7.089	-7.089	-0.2862	6.54345	46.0759
5	Temsirolimus	mTOR	230.5	208.6 to 252.4	16.5121	14.6296	6.52 to 22.74		9.512	-5	-0.01955	4.47648	16.5121
2	Gefitinib	EGFR	234.1	217.5 to 250.7	44.6233	13.2963	7.15 to 19.44	-6.854 to -2.556	-6.087	-6.087	-0.1993	7.80827	33.7533
9	Linsitinib	IGF1R/InsulinR/IRR/ABL/ALK	236.1	202.8 to 269.4	29.3265	12.5556	0.22 to 24.89		-1.486	-5	-0.07173	6.87235	29.3265
