# Supplementary material for: Dual Targeting of EGFR and MTOR Pathways Inhibits Glioblastoma Growth by Modulating the Tumor Microenvironment
Source: Cells. 2023 Feb 8;12(4):547. doi: 10.3390/cells12040547 (PMC9954001; doi:10.3390/cells12040547)
Supplement: Supplementary file 1 [file cells-12-00547-s001.zip › Table S3.xlsx]

## Sheet: Sheet1
			GBM 180 Drug List and Viability (percentage from vehicle) when usinc 10% Cmax for each drug combination
			Drug Combination	10% Cmax
			Erlotinib + Cobimetinib	23.4142
			Erlotinib + MLN0128 (Sapanisertib)	25.1414
			Erlotinib + Temsirolimus	37.256
			MLN0128 (Sapanisertib) + Cobimetinib	39.1485
			MLN0128 (Sapanisertib) + Osimertinib	40.7252
			Erlotinib + Gefitinib	46.1108
			Gedatolisib + Temsirolimus	51.7979
			Cobimetinib + Osimertinib	54.2793
			Temsirolimus + Osimertinib	55.65
			Gefitinib + MLN0128 (Sapanisertib)	58.1646
			Temsirolimus + Cobimetinib	65.9522
			Gefitinib + Temsirolimus	68.0168
			Gefitinib + Cobimetinib	70.8751
