# Supplementary material for: Dual Targeting of EGFR and MTOR Pathways Inhibits Glioblastoma Growth by Modulating the Tumor Microenvironment
Source: Cells. 2023 Feb 8;12(4):547. doi: 10.3390/cells12040547 (PMC9954001; doi:10.3390/cells12040547)
Supplement: Supplementary file 1 [file cells-12-00547-s001.zip › Table S4.xlsx]

## Sheet: 2018-10-31-perc_veh
Treatments	GBM192	GBM222	GBM197	GBM212	GBM160	GBM187	GBM218	GBM220	GBM179	GBM180
Erlotinib + MLN0128	34.9814	56.5552	32.5258	48.2978	47.4737	93.5857	52.059	43.0561	41.432	25.1414
Afatinib		120.059	56.3158	109.616	90.6695	99.507		70.2243	64.4017
Afatinib + MLN0128		42.3764	48.016	75.4673	72.6032	103.096		42.4228	47.0357
Afatinib + Temsirolimus		77.6896	54.1118	118.815	76.1555	85.4603		53.4558	57.3024
Erlotinib	57.6784	92.962	37.4618	70.8805	57.7745	97.0877	63.7785	54.3303	49.4721	24.3994
Erlotinib + Temsirolimus	58.4298	73.5183	42.4037	60.6016	65.4253	77.2438	60.9223	37.819	50.865	37.256
Lapatinib	66.2093	91.3507					81.835	101.33	61.4781
Lapatinib + MLN0128	40.025	40.3112						55.7421	40.823
Lapatinib + Temsirolimus	55.3811	64.6328					72.0085	74.5213	52.4801
MLN0128	43.1252	42.5858	56.8854	81.0748	77.6628	86.7031		63.6583	61.3156	66.3139
Temsirolimus	56.8944	82.9947	76.1754	125.418	83.357	102.583	98.8193	82.9868	107.654	74.0011
