# Supplementary material for: Dual Targeting of EGFR and MTOR Pathways Inhibits Glioblastoma Growth by Modulating the Tumor Microenvironment
Source: Cells. 2023 Feb 8;12(4):547. doi: 10.3390/cells12040547 (PMC9954001; doi:10.3390/cells12040547)
Supplement: Supplementary file 1 [file cells-12-00547-s001.zip › Table S5.xlsx]

## Sheet: Copy of DEG_Overlap_CPMCbb
ID	Gene_Symbol	Description	Group	Entrez_gene	RefSeq	Protein_accession.version	Ensembl_gene	Ensembl_transcript	Ensembl_protein	TRE1.v.CV_Gene	TRE1.v.CV_Log2fc	TRE1.v.CV_pVAL	TRE2.v.CV_Gene	TRE2.v.CV_Log2fc	TRE2.v.CV_pVAL	TRE3.v.CV_Gene	TRE3.v.CV_Log2fc	TRE3.v.CV_pVAL
PH_hs_0031150	ATP1A2	"Homo sapiens ATPase, Na+/K+ transporting, alpha 2 polypeptide (ATP1A2)"	1	477	NM_000702	NP_000693.1	ENSG00000018625	"ENST00000472488,ENST00000478587,ENST00000361216,ENST00000392233,ENST00000468587,ENST00000447527,ENST00000463989,ENST00000459972"	"ENSP00000354490,ENSP00000376066,ENSP00000411705"	ATP1A2	5.87212	5.31e-12	ATP1A2	6.64386	2.9e-09	ATP1A2	6.56962	3e-17
PH_hs_0000242	PLP1	Homo sapiens proteolipid protein 1 (PLP1)	1	5354	"NM_001128834,NM_000533,NM_199478"	"NP_001122306.1,NP_000524.3,NP_955772.1"	ENSG00000123560	"ENST00000434483,ENST00000494475,ENST00000455268,ENST00000422393,ENST00000433491,ENST00000443502,ENST00000621218,ENST00000619236,ENST00000464776,ENST00000619257,ENST00000465975,ENST00000480325,ENST00000485931,ENST00000495678,ENST00000479569,ENST00000485688,ENST00000478642,ENST00000476160,ENST00000461231,ENST00000466486,ENST00000494119,ENST00000496836,ENST00000612423"	"ENSP00000403335,ENSP00000480409,ENSP00000409802,ENSP00000413931,ENSP00000393391,ENSP00000391853,ENSP00000484450,ENSP00000477619,ENSP00000481006"	PLP1	5.09233	1.88e-07	PLP1	6.10547	2.36e-09	PLP1	6.02943	5.08e-11
PH_hs_0003305	NKAIN4	Homo sapiens Na+/K+ transporting ATPase interacting 4 (NKAIN4)	1	128414	NM_152864	NP_690603.3	ENSG00000101198	"ENST00000370313,ENST00000370316,ENST00000466885,ENST00000470246,ENST00000370307,ENST00000370317,ENST00000486495,ENST00000461738,ENST00000472670"	"ENSP00000359336,ENSP00000359340,ENSP00000359330,ENSP00000359341"	NKAIN4	4.38809	1.51e-07	NKAIN4	4.93574	1.44e-10	NKAIN4	5.2852	3.98e-14
PH_hs_0049144	CELF4	"Homo sapiens CUGBP, Elav-like family member 4 (CELF4)"	1	56853	"NM_001025089,NM_001025088,NM_001025087,NM_020180"	"NP_001020260.1,NP_001020259.1,NP_001020258.1,NP_064565.1"	ENSG00000101489	"ENST00000586009,ENST00000588591,ENST00000334919,ENST00000591287,ENST00000590112,ENST00000590011,ENST00000601019,ENST00000361795,ENST00000603232,ENST00000587911,ENST00000591282,ENST00000593271,ENST00000589386,ENST00000588597,ENST00000587657,ENST00000591421,ENST00000587074,ENST00000601392,ENST00000587819,ENST00000589229,ENST00000587924,ENST00000587449,ENST00000420428"	"ENSP00000465348,ENSP00000468256,ENSP00000335631,ENSP00000464917,ENSP00000468428,ENSP00000469627,ENSP00000355089,ENSP00000474788,ENSP00000471616,ENSP00000464794,ENSP00000464996,ENSP00000465125,ENSP00000468109,ENSP00000467056,ENSP00000470649,ENSP00000467732,ENSP00000465211,ENSP00000467571,ENSP00000410584"	CELF4	4.96301	1.19e-06	CELF4	6.24604	2.96e-09	CELF4	5.06581	9.9e-09
PH_hs_0006586	C1QTNF4	Homo sapiens C1q and tumor necrosis factor related protein 4 (C1QTNF4)	1	114900	NM_031909	NP_114115.2	ENSG00000172247	"ENST00000302514,ENST00000530097"	"ENSP00000302274,ENSP00000434548"	C1QTNF4	4.90978	1.61e-09	C1QTNF4	5.97743	1.38e-06	C1QTNF4	4.87924	1.56e-09
PH_hs_0015322	MFAP4	Homo sapiens microfibrillar-associated protein 4 (MFAP4)	1	4239	"NM_001198695,NM_002404"	"NP_001185624.1,NP_002395.1"	ENSG00000166482	"ENST00000497081,ENST00000395592,ENST00000299610,ENST00000574313,ENST00000571210"	"ENSP00000468578,ENSP00000378957,ENSP00000299610"	MFAP4	4.45521	2.3e-05	MFAP4	4.55625	6.94e-07	MFAP4	4.77646	2.16e-10
PH_hs_0003674	OLIG1	Homo sapiens oligodendrocyte transcription factor 1 (OLIG1)	1	116448	NM_138983	NP_620450.2	ENSG00000184221	"ENST00000382348,ENST00000426947,ENST00000498799"	"ENSP00000371785,ENSP00000414840"	OLIG1	4.61638	3.19e-07	OLIG1	4.56633	3.59e-09	OLIG1	4.58739	8.45e-10
PH_hs_0001873	TRIL	Homo sapiens TLR4 interactor with leucine-rich repeats (TRIL)	1	9865	NM_014817	NP_055632.2	ENSG00000255690	ENST00000539664	ENSP00000479256	TRIL	4.3041	1.14e-06	TRIL	4.8323	1.22e-09	TRIL	4.40139	9.37e-10
PH_hs_0046252	NEU4	Homo sapiens sialidase 4 (NEU4)	1	129807	"NM_001167602,NM_001167601,NM_001167600,NM_001167599,NM_080741"	"NP_001161074.1,NP_001161073.1,NP_001161072.1,NP_001161071.1,NP_542779.2"	ENSG00000204099	"ENST00000407683,ENST00000415936,ENST00000405370,ENST00000476542,ENST00000435855,ENST00000618597,ENST00000423583,ENST00000404257,ENST00000391969,ENST00000325935,ENST00000435934,ENST00000435894,ENST00000426032,ENST00000420288,ENST00000494678,ENST00000488997,ENST00000428592"	"ENSP00000385402,ENSP00000397167,ENSP00000384804,ENSP00000394769,ENSP00000397860,ENSP00000385149,ENSP00000375830,ENSP00000320318,ENSP00000412688,ENSP00000398571,ENSP00000406678,ENSP00000388707,ENSP00000396197"	NEU4	4.12968	5.87e-05	NEU4	4.84354	1.5e-07	NEU4	4.2039	2.42e-07
PH_hs_0031924	LY6H	"Homo sapiens lymphocyte antigen 6 complex, locus H (LY6H)"	1	4062	"NM_002347,NM_001135655,NM_001130478"	"NP_002338.3,NP_001129127.1,NP_001123950.1"	ENSG00000274488	"ENST00000610554,ENST00000632606,ENST00000631670,ENST00000615434"	"ENSP00000478470,ENSP00000487965,ENSP00000482094"	LY6H	4.27755	5.03e-10	LY6H	4.93685	2.83e-08	LY6H	3.98072	2.84e-06
PH_hs_0047477	ARPP21	"Homo sapiens cAMP-regulated phosphoprotein, 21kDa (ARPP21)"	1	10777	"NM_001267618,NM_001267616,NM_198399,NM_001025069,NM_001025068"	"NP_001254547.1,NP_001254545.1,NP_938409.1,NP_001020240.1,NP_001020239.1"	ENSG00000172995	"ENST00000450234,ENST00000428373,ENST00000421492,ENST00000444190,ENST00000449196,ENST00000187397,ENST00000452563,ENST00000438577,ENST00000414496,ENST00000419330,ENST00000427542,ENST00000474696,ENST00000412048,ENST00000396482,ENST00000432682,ENST00000432450,ENST00000413378,ENST00000417925,ENST00000396481,ENST00000434383,ENST00000441454,ENST00000436702,ENST00000438071,ENST00000461826,ENST0000044606…	"ENSP00000411644,ENSP00000412411,ENSP00000398598,ENSP00000405276,ENSP00000409808,ENSP00000187397,ENSP00000396324,ENSP00000409331,ENSP00000415134,ENSP00000413005,ENSP00000401602,ENSP00000417838,ENSP00000390151,ENSP00000379742,ENSP00000389754,ENSP00000412341,ENSP00000390169,ENSP00000412326,ENSP00000379741,ENSP00000406964,ENSP00000397720,ENSP00000410171,ENSP00000399482,ENSP00000408271,ENSP0000039611…	ARPP21	3.73056	8.42e-05	ARPP21	6.39482	3.73e-08	ARPP21	3.91577	8.93e-10
PH_hs_0043668	FGFR3	Homo sapiens fibroblast growth factor receptor 3 (FGFR3)	1	2261	"NM_001163213,NM_022965,NM_000142"	"NP_001156685.1,NP_075254.1,NP_000133.1"	ENSG00000068078	"ENST00000481110,ENST00000260795,ENST00000352904,ENST00000507588,ENST00000474521,ENST00000469068,ENST00000340107,ENST00000412135,ENST00000440486,ENST00000613647"	"ENSP00000420533,ENSP00000260795,ENSP00000231803,ENSP00000427289,ENSP00000339824,ENSP00000412903,ENSP00000414914,ENSP00000479472"	FGFR3	3.01877	0.000167207	FGFR3	4.05991	4.8e-06	FGFR3	3.80821	4.34e-06
PH_hs_0002685	CLDN11	Homo sapiens claudin 11 (CLDN11)	1	5010	"NM_005602,NM_001185056"	"NP_005593.2,NP_001171985.1"	ENSG00000013297	"ENST00000064724,ENST00000486975,ENST00000486429,ENST00000489485,ENST00000468358,ENST00000471373,ENST00000477531,ENST00000488989,ENST00000480067"	"ENSP00000064724,ENSP00000417434"	CLDN11	3.14814	0.00504678	CLDN11	3.49039	0.000230859	CLDN11	3.76362	0.000822886
PH_hs_0043168	RBFOX3	"Homo sapiens RNA binding protein, fox-1 homolog (C. elegans)"	1	146713	NM_001082575	NP_001076044.1	ENSG00000167281	"ENST00000583458,ENST00000582043,ENST00000581393,ENST00000580155,ENST00000578998,ENST00000582880,ENST00000582894,ENST00000584778,ENST00000580508,ENST00000582139,ENST00000578887,ENST00000582344"	"ENSP00000464186,ENSP00000463964,ENSP00000463653,ENSP00000465367,ENSP00000468693,ENSP00000462007,ENSP00000467872,ENSP00000464946"	RBFOX3	4.08688	2.02e-07	RBFOX3	5.36979	2.19e-09	RBFOX3	3.76174	6.07e-05
PH_hs_0005906	CDKN1C	"Homo sapiens cyclin-dependent kinase inhibitor 1C (p57, Kip2)"	1	1028	"NM_001122631,NM_001122630,NM_000076"	"NP_001116103.1,NP_001116102.1,NP_000067.1"	ENSG00000273707	"ENST00000631604,ENST00000616138,ENST00000313407,ENST00000633020,ENST00000631746"	"ENSP00000488761,ENSP00000484462,ENSP00000321019,ENSP00000488786"	CDKN1C	3.31754	1.73e-05	CDKN1C	3.78735	3.61e-06	CDKN1C	3.7486	2.39e-09
PH_hs_0004423	RGCC	Homo sapiens regulator of cell cycle (RGCC)	1	28984	NM_014059	NP_054778.2	ENSG00000102760	"ENST00000379359,ENST00000487837"	ENSP00000368664	RGCC	2.31788	0.000880856	RGCC	3.71388	5.04e-06	RGCC	3.72093	2.62e-12
PH_hs_0035295	RGPD6|RGPD5	Homo sapiens RANBP2-like and GRIP domain containing 6 (RGPD6)|Homo sapiens RANBP2-like and GRIP domain containing 5 (RGPD5)	4	729540|84220	NM_001037866|NM_032260	NP_001032955.1|NP_115636.1	ENSG00000015568|ENSG00000015568	ENST00000272454|ENST00000272454	ENSP00000272454|ENSP00000272454	RGPD6|RGPD5	3.85447	0.0105518	RGPD6|RGPD5	3.3452	0.0183436	NA	NA	NA
PH_hs_0043428	APOD	Homo sapiens apolipoprotein D (APOD)	1	347	NM_001647	NP_001638.1	ENSG00000189058	"ENST00000343267,ENST00000458447,ENST00000421243,ENST00000453131,ENST00000463719"	"ENSP00000345179,ENSP00000391597,ENSP00000415235,ENSP00000393076"	APOD	3.75225	1.19e-05	APOD	3.24185	1.25e-09	APOD	3.71223	7.47e-06
PH_hs_0031062	SLC6A1	Homo sapiens solute carrier family 6 (neurotransmitter transporter)	1	6529	NM_003042	NP_003033.3	ENSG00000157103	"ENST00000287766,ENST00000425938,ENST00000462473,ENST00000460480,ENST00000495636"	"ENSP00000287766,ENSP00000411689"	SLC6A1	3.18564	0.00699772	SLC6A1	3.81426	8.48e-05	SLC6A1	3.70509	4.94e-05
PH_hs_0013279	ELFN2	Homo sapiens extracellular leucine-rich repeat and fibronectin type III domain containing 2 (ELFN2)	1	114794	NM_052906	NP_443138.2	ENSG00000166897	"ENST00000402918,ENST00000414347,ENST00000424973,ENST00000435824,ENST00000451509,ENST00000415408,ENST00000613079"	"ENSP00000385277,ENSP00000480338"	ELFN2	3.6992	2.05e-06	ELFN2	4.61176	1.5e-08	ELFN2	3.70002	4.78e-05
PH_hs_0031396	ATP2B2	"Homo sapiens ATPase, Ca++ transporting, plasma membrane 2 (ATP2B2)"	1	491	"NM_001683,NM_001001331"	"NP_001674.2,NP_001001331.1"	ENSG00000157087	"ENST00000352432,ENST00000383800,ENST00000460129,ENST00000397077,ENST00000452124,ENST00000467702,ENST00000468426,ENST00000480680,ENST00000360273"	"ENSP00000324172,ENSP00000373311,ENSP00000424494,ENSP00000380267,ENSP00000414854,ENSP00000353414"	ATP2B2	4.17084	1.3e-07	ATP2B2	4.85019	3.11e-06	ATP2B2	3.56931	3.33e-05
PH_hs_0004060	KCNJ10	"Homo sapiens potassium channel, inwardly rectifying subfamily J, member 10 (KCNJ10)"	1	3766	NM_002241	NP_002232.2	ENSG00000177807	"ENST00000368089,ENST00000509700"	ENSP00000357068	KCNJ10	3.4943	1.18e-07	KCNJ10	3.98139	2.1e-07	KCNJ10	3.56409	9.3e-10
PH_hs_0019065	BCAS1	Homo sapiens breast carcinoma amplified sequence 1 (BCAS1)	1	8537	NM_003657	NP_003648.2	ENSG00000064787	"ENST00000448484,ENST00000371435,ENST00000395961,ENST00000422805,ENST00000371440"	"ENSP00000396361,ENSP00000360490,ENSP00000379290,ENSP00000399936,ENSP00000360495"	BCAS1	3.32495	0.00762116	BCAS1	2.67241	0.00964928	BCAS1	3.55332	0.000236493
PH_hs_0049378	EDNRB	Homo sapiens endothelin receptor type B (EDNRB)	1	1910	"NM_001201397,NM_001122659,NM_003991,NM_000115"	"NP_001188326.1,NP_001116131.1,NP_003982.1,NP_000106.1"	ENSG00000136160	"ENST00000377211,ENST00000334286,ENST00000626030,ENST00000475537"	"ENSP00000366416,ENSP00000335311,ENSP00000486202,ENSP00000487082"	EDNRB	3.42748	5.2e-07	EDNRB	4.04182	4.66e-10	EDNRB	3.51329	8.17e-11
PH_hs_0023120	SNAP25	"Homo sapiens synaptosomal-associated protein, 25kDa (SNAP25)"	1	6616	"NM_130811,NM_003081"	"NP_570824.1,NP_003072.2"	ENSG00000132639	"ENST00000254976,ENST00000304886,ENST00000430336,ENST00000492814,ENST00000495883"	"ENSP00000254976,ENSP00000307341,ENSP00000400720"	SNAP25	3.89784	4.23e-10	SNAP25	4.67368	2.37e-06	SNAP25	3.49874	7.52e-07
PH_hs_0014662	ABAT	Homo sapiens 4-aminobutyrate aminotransferase (ABAT)	1	18	"NM_001127448,NM_000663,NM_020686"	"NP_001120920.1,NP_000654.2,NP_065737.2"	ENSG00000183044	"ENST00000268251,ENST00000564714,ENST00000563992,ENST00000568847,ENST00000561870,ENST00000569695,ENST00000566590,ENST00000563215,ENST00000565016,ENST00000567812,ENST00000425191,ENST00000569156,ENST00000562115,ENST00000565671,ENST00000564453,ENST00000396600"	"ENSP00000268251,ENSP00000456392,ENSP00000455184,ENSP00000456267,ENSP00000455198,ENSP00000454415,ENSP00000456330,ENSP00000411916,ENSP00000454963,ENSP00000455502,ENSP00000379845"	ABAT	2.91044	1.16e-09	ABAT	3.78915	4.24e-09	ABAT	3.4559	1.76e-07
PH_hs_0025837	PACSIN1	Homo sapiens protein kinase C and casein kinase substrate in neurons 1 (PACSIN1)	1	29993	"NM_001199583,NM_020804"	"NP_001186512.1,NP_065855.1"	ENSG00000124507	"ENST00000244458,ENST00000374043,ENST00000493633,ENST00000486120,ENST00000487760,ENST00000620693,ENST00000538621"	"ENSP00000244458,ENSP00000363155,ENSP00000484060,ENSP00000439639"	PACSIN1	3.52991	0.000127058	PACSIN1	5.13154	8.91e-06	PACSIN1	3.45462	0.000730604
PH_hs_0004195	NEUROD1	Homo sapiens neuronal differentiation 1 (NEUROD1)	1	4760	NM_002500	NP_002491.2	ENSG00000162992	"ENST00000496876,ENST00000295108"	ENSP00000295108	NEUROD1	2.50117	0.00131023	NEUROD1	3.97992	4.12e-05	NEUROD1	3.41512	1.55e-07
PH_hs_0000726	SCRG1	Homo sapiens stimulator of chondrogenesis 1 (SCRG1)	1	11341	NM_007281	NP_009212.1	ENSG00000164106	"ENST00000296506,ENST00000512188"	"ENSP00000296506,ENSP00000425404"	SCRG1	2.72336	7.81e-06	SCRG1	3.57056	6.13e-11	SCRG1	3.37013	1.42e-06
PH_hs_0024755	MBP	Homo sapiens myelin basic protein (MBP)	1	4155	"NM_001025101,NM_001025092,NM_001025081,NM_002385,NM_001025090"	"NP_001020272.1,NP_001020263.1,NP_001020252.1,NP_002376.1,NP_001020261.1"	ENSG00000197971	"ENST00000382582,ENST00000490319,ENST00000585201,ENST00000397875,ENST00000397866,ENST00000397865,ENST00000527041,ENST00000359645,ENST00000528160,ENST00000577755,ENST00000527975,ENST00000578715,ENST00000397869,ENST00000354542,ENST00000531144,ENST00000583474,ENST00000533278,ENST00000526111,ENST00000580402,ENST00000579129,ENST00000578193,ENST00000397868,ENST00000447114,ENST00000581179,ENST0000058047…	"ENSP00000372025,ENSP00000462734,ENSP00000380973,ENSP00000380964,ENSP00000380963,ENSP00000435243,ENSP00000352667,ENSP00000436830,ENSP00000462780,ENSP00000431267,ENSP00000380967,ENSP00000346545,ENSP00000431335,ENSP00000462758,ENSP00000434011,ENSP00000435641,ENSP00000462223,ENSP00000463780,ENSP00000463403,ENSP00000405882,ENSP00000432988,ENSP00000442393,ENSP00000436951,ENSP00000463137,ENSP0000043532…	MBP	3.92616	0.000195678	MBP	4.06081	2.64e-05	MBP	3.34268	6.01e-05
PH_hs_0013980	YPEL3	Homo sapiens yippee-like 3 (Drosophila)	1	83719	"NM_031477,NM_001145524"	"NP_113665.3,NP_001138996.1"	ENSG00000090238	"ENST00000570099,ENST00000398841,ENST00000565479,ENST00000566134,ENST00000398838,ENST00000563788,ENST00000566595,ENST00000565110,ENST00000568674,ENST00000568681,ENST00000562641,ENST00000566401"	"ENSP00000454949,ENSP00000381821,ENSP00000457598,ENSP00000381818,ENSP00000457976,ENSP00000456427,ENSP00000454350,ENSP00000456825,ENSP00000456212"	YPEL3	3.85207	3.73e-10	YPEL3	3.82223	2.81e-05	YPEL3	3.32988	6.1e-06
PH_hs_0004293	ELAVL4	Homo sapiens ELAV like neuron-specific RNA binding protein 4 (ELAVL4)	1	1996	"NM_001144777,NM_001144776,NM_001144775,NM_001144774,NM_021952"	"NP_001138249.1,NP_001138248.1,NP_001138247.2,NP_001138246.1,NP_068771.2"	ENSG00000162374	"ENST00000371827,ENST00000463650,ENST00000357083,ENST00000371824,ENST00000371823,ENST00000371821,ENST00000371819,ENST00000494555,ENST00000492299,ENST00000474675,ENST00000448907"	"ENSP00000360892,ENSP00000349594,ENSP00000360889,ENSP00000360888,ENSP00000360886,ENSP00000360884,ENSP00000399939"	ELAVL4	3.17198	0.000358436	ELAVL4	4.33389	1.22e-05	ELAVL4	3.28807	1.71e-05
PH_hs_0019814	PID1	Homo sapiens phosphotyrosine interaction domain containing 1 (PID1)	1	55022	"NM_001100818,NM_017933"	"NP_001094288.1,NP_060403.3"	ENSG00000153823	"ENST00000482518,ENST00000392054,ENST00000409462,ENST00000392055,ENST00000354069,ENST00000534952"	"ENSP00000375907,ENSP00000386826,ENSP00000375908,ENSP00000283937,ENSP00000438228"	PID1	2.84466	6.71e-07	PID1	3.51284	6.59e-06	PID1	3.28518	7.16e-07
PH_hs_0045943	DLL3	Homo sapiens delta-like 3 (Drosophila)	1	10683	"NM_016941,NM_203486"	"NP_058637.1,NP_982353.1"	ENSG00000090932	"ENST00000600437,ENST00000356433,ENST00000596614,ENST00000600579,ENST00000205143"	"ENSP00000348810,ENSP00000471688,ENSP00000205143"	DLL3	2.85963	8.89e-06	DLL3	3.21079	2.17e-07	DLL3	3.27985	9.76e-12
PH_hs_0022737	C8orf46	Homo sapiens chromosome 8 open reading frame 46 (C8orf46)	1	254778	NM_152765	NP_689978.2	ENSG00000169085	"ENST00000482608,ENST00000519702,ENST00000498712,ENST00000470796,ENST00000490228,ENST00000305454,ENST00000521495,ENST00000521813,ENST00000460144,ENST00000450307,ENST00000484919,ENST00000522977,ENST00000480005,ENST00000485639,ENST00000488582"	"ENSP00000302260,ENSP00000430501,ENSP00000430388,ENSP00000473681,ENSP00000430141,ENSP00000429883"	C8orf46	2.99193	1.76e-05	C8orf46	3.16118	2.73e-07	C8orf46	3.27318	2.26e-06
PH_hs_0034848	OMG	Homo sapiens oligodendrocyte myelin glycoprotein (OMG)	1	4974	NM_002544	NP_002535.3	ENSG00000126861	"ENST00000584094,ENST00000580156,ENST00000582029,ENST00000247271"	ENSP00000247271	OMG	2.40957	0.00167866	OMG	3.46542	3.05e-10	OMG	3.26605	7.02e-07
PH_hs_0047326	GATM	Homo sapiens glycine amidinotransferase (L-arginine:glycine amidinotransferase)	1	2628	NM_001482	NP_001473.1	ENSG00000171766	"ENST00000396659,ENST00000558362,ENST00000558336,ENST00000561376,ENST00000558916,ENST00000558163,ENST00000558537,ENST00000561148,ENST00000559885,ENST00000558118,ENST00000560538,ENST00000458245,ENST00000527933"	"ENSP00000379895,ENSP00000454008,ENSP00000453781,ENSP00000453151,ENSP00000453860,ENSP00000453087,ENSP00000452971"	GATM	2.07471	0.000121776	GATM	3.54087	1.69e-05	GATM	3.24644	9.52e-08
PH_hs_0010081	NCAN	Homo sapiens neurocan (NCAN)	1	1463	NM_004386	NP_004377.2	ENSG00000130287	"ENST00000252575,ENST00000590187,ENST00000588231,ENST00000585410"	"ENSP00000252575,ENSP00000465599"	NCAN	3.28449	2.53e-06	NCAN	3.0957	1.35e-08	NCAN	3.22324	7.39e-08
PH_hs_0004008	DYNC1I1	"Homo sapiens dynein, cytoplasmic 1, intermediate chain 1 (DYNC1I1)"	1	1780	"NM_004411,NM_001135557,NM_001135556"	"NP_004402.1,NP_001129029.1,NP_001129028.1"	ENSG00000158560	"ENST00000447467,ENST00000524053,ENST00000324972,ENST00000630942,ENST00000437599,ENST00000359388,ENST00000413338,ENST00000518089,ENST00000457059,ENST00000519371,ENST00000497626,ENST00000537881"	"ENSP00000392337,ENSP00000428934,ENSP00000320130,ENSP00000486363,ENSP00000398118,ENSP00000352348,ENSP00000411957,ENSP00000428273,ENSP00000412444,ENSP00000438377"	DYNC1I1	2.86272	0.000111367	DYNC1I1	3.4688	2.83e-05	DYNC1I1	3.20705	0.00516857
PH_hs_0002287	MYCN	Homo sapiens v-myc avian myelocytomatosis viral oncogene neuroblastoma derived homolog (MYCN)	1	4613	NM_005378	NP_005369.2	ENSG00000134323	ENST00000281043	ENSP00000281043	MYCN	2.88456	1.13e-05	MYCN	3.45289	2.86e-05	MYCN	3.18722	1.05e-06
PH_hs_0043856	CMTM5	Homo sapiens CKLF-like MARVEL transmembrane domain containing 5 (CMTM5)	1	116173	"NM_001037288,NM_138460"	"NP_001032365.1,NP_612469.1"	ENSG00000166091	"ENST00000359320,ENST00000339180,ENST00000342473,ENST00000397227,ENST00000553750,ENST00000555731,ENST00000382809,ENST00000555487"	"ENSP00000352270,ENSP00000344819,ENSP00000344160,ENSP00000380404,ENSP00000451514,ENSP00000372259"	CMTM5	2.72376	5.12e-06	CMTM5	3.65867	3.8e-06	CMTM5	3.15899	3.19e-05
PH_hs_0003986	CDH13	Homo sapiens cadherin 13 (CDH13)	1	1012	"NM_001220490,NM_001220489,NM_001220488,NM_001257"	"NP_001207419.1,NP_001207418.1,NP_001207417.1,NP_001248.1"	ENSG00000140945	"ENST00000567109,ENST00000268613,ENST00000569144,ENST00000562601,ENST00000568770,ENST00000565636,ENST00000431540,ENST00000428848,ENST00000539548,ENST00000566333,ENST00000569455,ENST00000567445,ENST00000569454,ENST00000562307,ENST00000566620,ENST00000622885,ENST00000615627"	"ENSP00000479395,ENSP00000268613,ENSP00000457914,ENSP00000455781,ENSP00000457149,ENSP00000456491,ENSP00000408632,ENSP00000394557,ENSP00000442225,ENSP00000456297,ENSP00000454435,ENSP00000483719,ENSP00000482651"	CDH13	3.98726	0.0130505	CDH13	4.75243	0.00107105	CDH13	3.1563	0.00294329
PH_hs_0014362	MYT1	Homo sapiens myelin transcription factor 1 (MYT1)	1	4661	NM_004535	NP_004526.1	ENSG00000276876	"ENST00000616597,ENST00000613234,ENST00000630159,ENST00000621996,ENST00000616648"	"ENSP00000481863,ENSP00000477771,ENSP00000478819,ENSP00000483021"	MYT1	2.62904	0.000109035	MYT1	3.62504	1.95e-06	MYT1	3.14958	2.5e-05
PH_hs_0026201	MAZ	Homo sapiens MYC-associated zinc finger protein (purine-binding transcription factor)	1	4150	"NM_001042539,NM_002383"	"NP_001036004.1,NP_002374.2"	ENSG00000103495	"ENST00000545521,ENST00000322945,ENST00000562337,ENST00000566906,ENST00000563402,ENST00000219782,ENST00000561855,ENST00000567444,ENST00000568411,ENST00000563012,ENST00000562557,ENST00000568544,ENST00000569978,ENST00000568282,ENST00000565777,ENST00000616501"	"ENSP00000443956,ENSP00000313362,ENSP00000455726,ENSP00000461174,ENSP00000457310,ENSP00000219782,ENSP00000456179,ENSP00000460057,ENSP00000455794,ENSP00000455913,ENSP00000461630,ENSP00000455473,ENSP00000460877,ENSP00000458201,ENSP00000480440"	MAZ	3.67173	0.0254657	NA	NA	NA	MAZ	3.14608	0.00683856
PH_hs_0044363	PPP1R1C	"Homo sapiens protein phosphatase 1, regulatory (inhibitor)"	1	151242	"NR_048567,NM_001080545"	"-,NP_001074014.1"	ENSG00000150722	"ENST00000495820,ENST00000486067,ENST00000475249,ENST00000464264,ENST00000490645,ENST00000465612,ENST00000409137,ENST00000280295,ENST00000409702,ENST00000479855,ENST00000461410,ENST00000494189"	"ENSP00000386359,ENSP00000280295,ENSP00000386778"	PPP1R1C	1.59187	0.00336221	PPP1R1C	3.34494	8.29e-06	PPP1R1C	3.13844	5.42e-05
PH_hs_0048009	NEUROD2	Homo sapiens neuronal differentiation 2 (NEUROD2)	1	4761	NM_006160	NP_006151.3	ENSG00000171532	"ENST00000580874,ENST00000302584"	ENSP00000306754	NA	NA	NA	NEUROD2	5.063	2.38e-10	NEUROD2	3.1308	5.94e-05
PH_hs_0030957	FAM107A	"Homo sapiens family with sequence similarity 107, member A (FAM107A)"	1	11170	"NM_001076778,NM_007177"	"NP_001070246.1,NP_009108.1"	ENSG00000168309	"ENST00000360997,ENST00000394481,ENST00000464064,ENST00000474531,ENST00000447756,ENST00000465970,ENST00000497310"	"ENSP00000354270,ENSP00000377991,ENSP00000419529,ENSP00000419124,ENSP00000400858,ENSP00000418038"	FAM107A	2.54896	0.000464856	FAM107A	2.90401	2.65e-06	FAM107A	3.12648	7.9e-06
PH_hs_0024356	LPPR1	Homo sapiens lipid phosphate phosphatase-related protein type 1 (LPPR1)	1	54886	"NM_207299,NM_017753"	"NP_997182.1,NP_060223.2"	ENSG00000148123	"ENST00000374874,ENST00000456287,ENST00000494890,ENST00000395056,ENST00000463206"	"ENSP00000364008,ENSP00000410223,ENSP00000378496"	LPPR1	2.80289	1.09e-05	LPPR1	3.04042	4.41e-05	LPPR1	3.11402	1.79e-05
PH_hs_0002848	DCX	Homo sapiens doublecortin (DCX)	1	1641	"NM_001195553,NM_000555,NM_178153,NM_178152,NM_178151"	"NP_001182482.1,NP_000546.2,NP_835366.1,NP_835365.1,NP_835364.1"	ENSG00000077279	"ENST00000358070,ENST00000338081,ENST00000356220,ENST00000488120,ENST00000496551,ENST00000468911,ENST00000371993"	"ENSP00000350776,ENSP00000337697,ENSP00000348553,ENSP00000419861,ENSP00000418811,ENSP00000361061"	DCX	3.18916	1.44e-08	DCX	3.40434	2.33e-09	DCX	3.11013	6.47e-08
PH_hs_0047260	COL1A2	"Homo sapiens collagen, type I, alpha 2 (COL1A2)"	1	1278	NM_000089	NP_000080.2	ENSG00000164692	"ENST00000297268,ENST00000488298,ENST00000473573,ENST00000497316,ENST00000461525,ENST00000467931,ENST00000481570,ENST00000469732,ENST00000478215,ENST00000488121,ENST00000492110,ENST00000464916,ENST00000620463"	"ENSP00000297268,ENSP00000477719"	COL1A2	3.11348	6.35e-07	COL1A2	1.58882	0.0207222	NA	NA	NA
PH_hs_0043709	DNM1	Homo sapiens dynamin 1 (DNM1)	1	1759	NM_001005336	NP_001005336.1	ENSG00000106976	"ENST00000372923,ENST00000475805,ENST00000341179,ENST00000393594,ENST00000628346,ENST00000486160,ENST00000627061,ENST00000627543,ENST00000441149,ENST00000482638,ENST00000463998,ENST00000631179,ENST00000493925,ENST00000625457,ENST00000630850"	"ENSP00000362014,ENSP00000419225,ENSP00000345680,ENSP00000377219,ENSP00000486525,ENSP00000420045,ENSP00000486437,ENSP00000487310,ENSP00000420808,ENSP00000486770"	DNM1	3.54315	0.00509866	DNM1	2.56041	0.0294463	DNM1	3.1072	0.0162699
PH_hs_0042372	OLFML3	Homo sapiens olfactomedin-like 3 (OLFML3)	1	56944	NM_020190	NP_064575.1	ENSG00000116774	"ENST00000369551,ENST00000320334,ENST00000491700,ENST00000633022,ENST00000393300"	"ENSP00000358564,ENSP00000322273,ENSP00000376977"	OLFML3	2.68247	5.14e-05	OLFML3	3.2133	6.17e-07	OLFML3	3.09044	5.45e-10
PH_hs_0003266	CSPG5	Homo sapiens chondroitin sulfate proteoglycan 5 (neuroglycan C)	1	10675	"NM_001206944,NM_006574,NM_001206945,NM_001206943,NM_001206942"	"NP_001193873.1,NP_006565.2,NP_001193874.1,NP_001193872.1,NP_001193871.1"	ENSG00000114646	"ENST00000456150,ENST00000383738,ENST00000264723,ENST00000465441,ENST00000610462"	"ENSP00000392096,ENSP00000373244,ENSP00000264723,ENSP00000478923"	CSPG5	3.26199	2.03e-05	CSPG5	3.33265	3.11e-07	CSPG5	3.09027	3.18e-05
PH_hs_0000309	VSNL1	Homo sapiens visinin-like 1 (VSNL1)	1	7447	NM_003385	NP_003376.2	ENSG00000163032	"ENST00000404666,ENST00000457525,ENST00000295156,ENST00000451533,ENST00000483921,ENST00000406397"	"ENSP00000384014,ENSP00000405511,ENSP00000295156,ENSP00000390124,ENSP00000384719"	VSNL1	3.38994	1.42e-06	VSNL1	4.08299	2.09e-06	VSNL1	3.08218	4.56e-05
PH_hs_0063563	FLRT3	Homo sapiens fibronectin leucine rich transmembrane protein 3 (FLRT3)	1	23767	"NM_013281,NM_198391"	"NP_037413.1,NP_938205.1"	ENSG00000125848	"ENST00000378053,ENST00000341420,ENST00000462077"	"ENSP00000367292,ENSP00000339912"	FLRT3	2.69026	0.0121873	FLRT3	3.77255	3.16e-08	FLRT3	3.0819	2.94e-05
PH_hs_0046419	IQSEC3	Homo sapiens IQ motif and Sec7 domain 3 (IQSEC3)	1	440073	NM_001170738	NP_001164209.1	ENSG00000262607	"ENST00000575724,ENST00000571363,ENST00000574111,ENST00000573139"	"ENSP00000461496,ENSP00000461043"	IQSEC3	3.1749	0.00262983	IQSEC3	4.89095	1.55e-09	IQSEC3	3.06156	0.00108158
PH_hs_0005029	STMN2	Homo sapiens stathmin 2 (STMN2)	1	11075	"NM_001199214,NM_007029"	"NP_001186143.1,NP_008960.2"	ENSG00000104435	"ENST00000220876,ENST00000518111,ENST00000518491"	"ENSP00000220876,ENSP00000429243,ENSP00000430102"	STMN2	3.24223	7.17e-07	STMN2	3.22079	2.65e-05	STMN2	3.04652	3.47e-08
PH_hs_0006688	LRRC4B	Homo sapiens leucine rich repeat containing 4B (LRRC4B)	1	94030	NM_001080457	NP_001073926.1	ENSG00000131409	"ENST00000599957,ENST00000600381,ENST00000389201"	"ENSP00000471502,ENSP00000472528,ENSP00000373853"	LRRC4B	3.04725	0.00773511	NA	NA	NA	NA	NA	NA
PH_hs_0003137	HES6	Homo sapiens hes family bHLH transcription factor 6 (HES6)	1	55502	"NM_001142853,NM_018645"	"NP_001136325.1,NP_061115.2"	ENSG00000144485	"ENST00000272937,ENST00000409160,ENST00000409002,ENST00000409182,ENST00000417803,ENST00000409574,ENST00000409356,ENST00000436051,ENST00000450098"	"ENSP00000272937,ENSP00000387215,ENSP00000387155,ENSP00000387343,ENSP00000401797,ENSP00000387008,ENSP00000387107,ENSP00000392596,ENSP00000390870"	HES6	3.058	2.64e-07	HES6	3.28995	4e-07	HES6	3.04491	2.46e-11
PH_hs_0044344	RUNDC3A	Homo sapiens RUN domain containing 3A (RUNDC3A)	1	10900	"NM_001144826,NM_001144825,NM_006695"	"NP_001138298.1,NP_001138297.1,NP_006686.1"	ENSG00000108309	"ENST00000590834,ENST00000426726,ENST00000590941,ENST00000225441,ENST00000587483,ENST00000593079,ENST00000588564,ENST00000612735"	"ENSP00000410862,ENSP00000468214,ENSP00000225441,ENSP00000483684"	RUNDC3A	3.10685	0.000100832	RUNDC3A	3.60316	3.52e-05	RUNDC3A	3.04368	0.000591326
PH_hs_0049227	ST6GAL2	"Homo sapiens ST6 beta-galactosamide alpha-2,6-sialyltranferase 2 (ST6GAL2)"	1	84620	"NM_032528,NM_001142351"	"NP_115917.1,NP_001135823.1"	ENSG00000144057	"ENST00000361686,ENST00000409382,ENST00000361803,ENST00000409087,ENST00000419159"	"ENSP00000355273,ENSP00000386942,ENSP00000355386,ENSP00000387332,ENSP00000395581"	ST6GAL2	2.56559	2.2e-05	ST6GAL2	3.34862	5.03e-06	ST6GAL2	3.02445	2.36e-05
PH_hs_0045529	SEPP1	"Homo sapiens selenoprotein P, plasma, 1 (SEPP1)"	1	6414	"NM_001085486,NM_001093726,NM_005410"	"NP_001078955.1,NP_001087195.1,NP_005401.3"	ENSG00000250722	"ENST00000514985,ENST00000514985,ENST00000514985,ENST00000514985,ENST00000514985,ENST00000514985,ENST00000514985,ENST00000514985,ENST00000514985,ENST00000514985,ENST00000512980,ENST00000511224,ENST00000511224,ENST00000511224,ENST00000511224,ENST00000511224,ENST00000511224,ENST00000511224,ENST00000511224,ENST00000511224,ENST00000511224,ENST00000506577,ENST00000506577,ENST00000506577,ENST0000050657…	"ENSP00000420939,ENSP00000420939,ENSP00000420939,ENSP00000420939,ENSP00000420939,ENSP00000420939,ENSP00000420939,ENSP00000420939,ENSP00000420939,ENSP00000420939,ENSP00000427671,ENSP00000427671,ENSP00000427671,ENSP00000427671,ENSP00000427671,ENSP00000427671,ENSP00000427671,ENSP00000427671,ENSP00000427671,ENSP00000427671,ENSP00000425915,ENSP00000425915,ENSP00000425915,ENSP00000425915,ENSP0000042591…	SEPP1	2.55613	0.000102515	SEPP1	3.24037	2.71e-06	SEPP1	3.02376	6.84e-06
PH_hs_0060698	ZBTB18	Homo sapiens zinc finger and BTB domain containing 18 (ZBTB18)	1	10472	"NM_006352,NM_205768"	"NP_006343.2,NP_991331.1"	ENSG00000179456	"ENST00000358704,ENST00000622512"	"ENSP00000351539,ENSP00000481278"	ZBTB18	3.00629	0.0288415	NA	NA	NA	NA	NA	NA
PH_hs_0003268	NEUROD6	Homo sapiens neuronal differentiation 6 (NEUROD6)	1	63974	NM_022728	NP_073565.2	ENSG00000164600	"ENST00000297142,ENST00000611245"	"ENSP00000297142,ENSP00000479428"	NA	NA	NA	NEUROD6	4.27773	5.32e-05	NEUROD6	3.02289	9.4e-05
PH_hs_0011525	LUZP2	Homo sapiens leucine zipper protein 2 (LUZP2)	1	338645	"NM_001252010,NM_001252008,NM_001009909"	"NP_001238939.1,NP_001238937.1,NP_001009909.2"	ENSG00000187398	"ENST00000531187,ENST00000449567,ENST00000405855,ENST00000336930,ENST00000529015,ENST00000533227,ENST00000528970,ENST00000620308"	"ENSP00000336817,ENSP00000437032,ENSP00000432952,ENSP00000480441"	LUZP2	3.06697	1.84e-05	LUZP2	3.69155	6.46e-05	LUZP2	3.01117	0.000217407
PH_hs_0013000	NDRG2	Homo sapiens NDRG family member 2 (NDRG2)	1	57447	"NM_201541,NM_201540,NM_201539,NM_201538,NM_201537,NM_016250,NM_201536,NM_201535"	"NP_963835.1,NP_963834.1,NP_963833.1,NP_963832.1,NP_963831.1,NP_057334.1,NP_963294.1,NP_963293.1"	ENSG00000165795	"ENST00000298687,ENST00000350792,ENST00000556716,ENST00000557633,ENST00000554104,ENST00000555158,ENST00000553503,ENST00000397853,ENST00000360463,ENST00000556147,ENST00000557353,ENST00000554143,ENST00000397851,ENST00000397847,ENST00000298684,ENST00000555650,ENST00000397844,ENST00000403829,ENST00000553593,ENST00000553793,ENST00000556008,ENST00000557416,ENST00000556366,ENST00000556974,ENST0000055502…	"ENSP00000298687,ENSP00000344620,ENSP00000450835,ENSP00000452216,ENSP00000452038,ENSP00000452306,ENSP00000380951,ENSP00000353649,ENSP00000451712,ENSP00000450446,ENSP00000452006,ENSP00000380949,ENSP00000380945,ENSP00000298684,ENSP00000380943,ENSP00000385889,ENSP00000452117,ENSP00000451966,ENSP00000452413,ENSP00000452362,ENSP00000451274,ENSP00000450691,ENSP00000397250,ENSP00000452334,ENSP0000045135…	NDRG2	2.74611	6.59e-06	NDRG2	2.49939	5.85e-09	NDRG2	2.97248	1.52e-10
PH_hs_0047676	CADM3	Homo sapiens cell adhesion molecule 3 (CADM3)	1	57863	"NM_001127173,NM_021189"	"NP_001120645.1,NP_067012.1"	ENSG00000162706	"ENST00000368124,ENST00000368125,ENST00000416746"	"ENSP00000357106,ENSP00000357107,ENSP00000387802"	CADM3	3.25752	3.67e-05	CADM3	4.52564	3.73e-08	CADM3	2.96935	0.000234857
PH_hs_0033015	ATP1A3	"Homo sapiens ATPase, Na+/K+ transporting, alpha 3 polypeptide (ATP1A3)"	1	478	"NM_001256214,NM_001256213,NM_152296"	"NP_001243143.1,NP_001243142.1,NP_689509.1"	ENSG00000105409	"ENST00000441343,ENST00000302102,ENST00000602133,ENST00000545399,ENST00000543770,ENST00000485672,ENST00000473086,ENST00000468774,ENST00000465007"	"ENSP00000411503,ENSP00000302397,ENSP00000471581,ENSP00000444688,ENSP00000437577,ENSP00000469129"	ATP1A3	2.93698	0.0337298	NA	NA	NA	NA	NA	NA
PH_hs_0002720	ASPA	Homo sapiens aspartoacylase (ASPA)	1	443	"NM_001128085,NM_000049"	"NP_001121557.1,NP_000040.1"	ENSG00000108381	"ENST00000577034,ENST00000456349,ENST00000263080,ENST00000571278"	"ENSP00000458324,ENSP00000409976,ENSP00000263080,ENSP00000461358"	ASPA	2.24357	0.0322507	ASPA	3.56497	0.00611976	ASPA	2.95897	0.00312815
PH_hs_0011155	TMEM176B	Homo sapiens transmembrane protein 176B (TMEM176B)	1	28959	"NM_001101314,NM_001101312,NM_001101311,NM_014020"	"NP_001094784.1,NP_001094782.1,NP_001094781.1,NP_054739.3"	ENSG00000106565	"ENST00000492607,ENST00000326442,ENST00000447204,ENST00000429904,ENST00000450753,ENST00000434545"	"ENSP00000419258,ENSP00000318409,ENSP00000410269,ENSP00000397810,ENSP00000404831,ENSP00000413531"	TMEM176B	3.01448	0.00333421	TMEM176B	2.22149	0.0156843	TMEM176B	2.94751	8.92e-05
PH_hs_0032746	CAMK2N2	Homo sapiens calcium/calmodulin-dependent protein kinase II inhibitor 2 (CAMK2N2)	1	94032	NM_033259	NP_150284.1	ENSG00000163888	ENST00000296238	ENSP00000296238	CAMK2N2	2.91323	0.0141449	NA	NA	NA	NA	NA	NA
PH_hs_0047936	ADRB1	Homo sapiens adrenoceptor beta 1 (ADRB1)	1	153	NM_000684	NP_000675.1	ENSG00000043591	ENST00000369295	ENSP00000358301	ADRB1	3.07671	0.000981263	ADRB1	5.04704	7.9e-06	ADRB1	2.92099	0.000430574
PH_hs_0049283	CAMTA1	Homo sapiens calmodulin binding transcription activator 1 (CAMTA1)	1	23261	NM_015215	NP_056030.1	ENSG00000171735	"ENST00000303635,ENST00000490738,ENST00000476163,ENST00000473578,ENST00000557126,ENST00000467404,ENST00000461311,ENST00000486138,ENST00000482934,ENST00000470648,ENST00000461580,ENST00000472283,ENST00000467267,ENST00000495233,ENST00000490905,ENST00000476864"	"ENSP00000306522,ENSP00000451388,ENSP00000451510,ENSP00000450530,ENSP00000452184,ENSP00000452505,ENSP00000451443,ENSP00000451720,ENSP00000452024,ENSP00000452319"	CAMTA1	3.8017	6.14e-06	CAMTA1	4.55208	1.97e-06	CAMTA1	2.90433	2.19e-11
PH_hs_0009340	RAMP2	Homo sapiens receptor (G protein-coupled)	1	10266	NM_005854	NP_005845.2	ENSG00000131477	"ENST00000591972,ENST00000589683,ENST00000588928,ENST00000253796,ENST00000587142,ENST00000588576"	"ENSP00000467463,ENSP00000466980,ENSP00000253796,ENSP00000466455,ENSP00000465725"	RAMP2	2.88932	0.0164983	NA	NA	NA	NA	NA	NA
PH_hs_0025080	COL9A2	"Homo sapiens collagen, type IX, alpha 2 (COL9A2)"	1	1298	NM_001852	NP_001843.1	ENSG00000049089	"ENST00000372748,ENST00000482722,ENST00000466267,ENST00000427563,ENST00000488463,ENST00000417105,ENST00000496215,ENST00000372736,ENST00000461118,ENST00000490132,ENST00000495948"	"ENSP00000361834,ENSP00000407377,ENSP00000388493,ENSP00000361821"	COL9A2	2.93264	0.00011628	COL9A2	2.99339	0.00103556	COL9A2	2.9041	0.0028207
PH_hs_0046308	FAM13C	"Homo sapiens family with sequence similarity 13, member C (FAM13C)"	1	220965	"NM_198215,NM_001166698,NM_001143773,NM_001001971"	"NP_937858.2,NP_001160170.1,NP_001137245.1,NP_001001971.1"	ENSG00000148541	"ENST00000618804,ENST00000614220,ENST00000621119,ENST00000622363,ENST00000611933,ENST00000468840,ENST00000489341,ENST00000435852,ENST00000422313,ENST00000468696,ENST00000507568,ENST00000513377,ENST00000477101,ENST00000510215,ENST00000470220,ENST00000507862,ENST00000619059,ENST00000512919,ENST00000503444,ENST00000618427"	"ENSP00000481854,ENSP00000483510,ENSP00000484625,ENSP00000484539,ENSP00000481830,ENSP00000423896,ENSP00000484217,ENSP00000392302,ENSP00000400241,ENSP00000445068,ENSP00000484965,ENSP00000425820,ENSP00000424797,ENSP00000480677"	FAM13C	2.39353	0.0116713	FAM13C	4.53532	5.91e-07	FAM13C	2.89911	0.000165855
PH_hs_0024714	RFX4	"Homo sapiens regulatory factor X, 4 (influences HLA class II expression)"	1	5992	"NM_001206691,NM_032491,NM_213594"	"NP_001193620.1,NP_115880.2,NP_998759.1"	ENSG00000111783	"ENST00000392842,ENST00000546882,ENST00000549040,ENST00000539967,ENST00000357881,ENST00000536722,ENST00000536688,ENST00000552773,ENST00000551640,ENST00000552866,ENST00000229387,ENST00000552917"	"ENSP00000376585,ENSP00000447423,ENSP00000447735,ENSP00000473326,ENSP00000350552,ENSP00000444163,ENSP00000448694,ENSP00000229387,ENSP00000449732"	RFX4	2.94641	3.6e-05	RFX4	2.84521	3.55e-07	RFX4	2.8927	2.52e-08
PH_hs_0003251	GAL3ST4	Homo sapiens galactose-3-O-sulfotransferase 4 (GAL3ST4)	1	79690	NM_024637	NP_078913.3	ENSG00000197093	"ENST00000413800,ENST00000495882,ENST00000360039,ENST00000423751,ENST00000411994,ENST00000498000,ENST00000482469,ENST00000460995"	"ENSP00000400451,ENSP00000353142,ENSP00000399066,ENSP00000414733,ENSP00000488586,ENSP00000487594,ENSP00000488800"	GAL3ST4	2.50063	1.35e-06	GAL3ST4	3.20819	1.65e-05	GAL3ST4	2.87417	9.36e-08
PH_hs_0035201	NRARP	Homo sapiens NOTCH-regulated ankyrin repeat protein (NRARP)	1	441478	NM_001004354	NP_001004354.1	ENSG00000198435	ENST00000356628	ENSP00000349041	NRARP	2.70397	0.00502251	NRARP	3.15202	8.8e-05	NRARP	2.833	1.01e-05
PH_hs_0024624	FGFR2	Homo sapiens fibroblast growth factor receptor 2 (FGFR2)	1	2263	"NR_073009,NM_023029,NM_001144918,NM_001144917,NM_001144916,NM_001144915,NM_001144914,NM_000141,NM_022970"	"-,NP_075418.1,NP_001138390.1,NP_001138389.1,NP_001138388.1,NP_001138387.1,NP_001138386.1,NP_000132.3,NP_075259.4"	ENSG00000066468	"ENST00000358487,ENST00000478859,ENST00000356226,ENST00000369060,ENST00000604236,ENST00000369059,ENST00000467584,ENST00000429361,ENST00000346997,ENST00000457416,ENST00000360144,ENST00000369056,ENST00000369058,ENST00000336553,ENST00000463870,ENST00000490349,ENST00000359354,ENST00000491475,ENST00000613324,ENST00000611527,ENST00000491111,ENST00000369061,ENST00000357555,ENST00000613048,ENST0000035193…	"ENSP00000351276,ENSP00000474011,ENSP00000348559,ENSP00000358056,ENSP00000474109,ENSP00000358055,ENSP00000404219,ENSP00000263451,ENSP00000410294,ENSP00000353262,ENSP00000358052,ENSP00000358054,ENSP00000337665,ENSP00000352309,ENSP00000481464,ENSP00000484892,ENSP00000358057,ENSP00000350166,ENSP00000484154,ENSP00000309878"	FGFR2	2.46855	0.000815428	FGFR2	3.01772	0.00033945	FGFR2	2.83001	6.05e-05
PH_hs_0018548	ANOS1	Homo sapiens anosmin 1 (ANOS1)	1	3730	NM_000216	NP_000207.2	ENSG00000011201	"ENST00000262648,ENST00000481896,ENST00000488294,ENST00000619786"	"ENSP00000262648,ENSP00000478734"	ANOS1	3.0289	2.66e-05	ANOS1	3.19363	3.88e-06	ANOS1	2.82537	2.88e-05
PH_hs_0035669	PHACTR1	Homo sapiens phosphatase and actin regulator 1 (PHACTR1)	1	221692	"NM_001242648,NM_030948"	"NP_001229577.1,NP_112210.1"	ENSG00000112137	"ENST00000332995,ENST00000379350,ENST00000379348,ENST00000406205,ENST00000482982,ENST00000434977,ENST00000489548,ENST00000379335,ENST00000379329,ENST00000481706,ENST00000415087"	"ENSP00000329880,ENSP00000368655,ENSP00000368653,ENSP00000384760,ENSP00000412573,ENSP00000368639,ENSP00000368633,ENSP00000395948"	PHACTR1	3.15856	0.00317429	PHACTR1	4.36705	0.000272558	PHACTR1	2.81995	0.00756449
PH_hs_0003869	CASQ1	"Homo sapiens calsequestrin 1 (fast-twitch, skeletal muscle)"	1	844	NM_001231	NP_001222.3	ENSG00000143318	"ENST00000368078,ENST00000481081,ENST00000467691"	"ENSP00000357057,ENSP00000418051"	CASQ1	2.17076	0.013084	CASQ1	3.1417	0.00493284	CASQ1	2.78927	0.00166632
PH_hs_0023510	LRRC17	Homo sapiens leucine rich repeat containing 17 (LRRC17)	1	10234	"NM_005824,NM_001031692"	"NP_005815.2,NP_001026862.1"	ENSG00000128606	"ENST00000339431,ENST00000498487,ENST00000249377,ENST00000455453,ENST00000485478"	"ENSP00000344242,ENSP00000249377,ENSP00000394194"	LRRC17	2.40899	1.61e-07	LRRC17	3.33197	4.3e-07	LRRC17	2.77269	5.98e-06
PH_hs_0023149	CPXM1	Homo sapiens carboxypeptidase X (M14 family)	1	56265	"NM_001184699,NM_019609"	"NP_001171628.1,NP_062555.1"	ENSG00000088882	ENST00000380605	ENSP00000369979	CPXM1	3.423	4.65e-09	CPXM1	2.52508	1.26e-05	CPXM1	2.76487	9.05e-05
PH_hs_0022287	APOE	Homo sapiens apolipoprotein E (APOE)	1	348	NM_000041	NP_000032.1	ENSG00000130203	"ENST00000252486,ENST00000446996,ENST00000485628,ENST00000434152,ENST00000425718"	"ENSP00000252486,ENSP00000413135,ENSP00000413653,ENSP00000410423"	APOE	2.50646	6.8e-05	APOE	2.37119	0.000169962	APOE	2.74545	2.37e-13
PH_hs_0060895	CRTAC1	Homo sapiens cartilage acidic protein 1 (CRTAC1)	1	55118	"NM_001206528,NM_018058"	"NP_001193457.1,NP_060528.3"	ENSG00000095713	"ENST00000413387,ENST00000370597,ENST00000436034,ENST00000309155,ENST00000468549,ENST00000370591"	"ENSP00000408445,ENSP00000359629,ENSP00000404549,ENSP00000310810,ENSP00000359623"	CRTAC1	2.44142	0.000297965	CRTAC1	4.0231	9.22e-06	CRTAC1	2.73584	0.00546157
PH_hs_0003053	TMEM178A	Homo sapiens transmembrane protein 178A (TMEM178A)	1	130733	"NM_152390,NM_001167959"	"NP_689603.2,NP_001161431.1"	ENSG00000152154	"ENST00000437068,ENST00000482239,ENST00000281961,ENST00000413011,ENST00000495402,ENST00000618232"	"ENSP00000281961,ENSP00000477622"	NA	NA	NA	TMEM178A	2.57978	1.18e-05	TMEM178A	2.72169	8.1e-08
PH_hs_0032226	CFAP126	Homo sapiens cilia and flagella associated protein 126 (CFAP126)	1	257177	NM_001013625	NP_001013647.2	ENSG00000188931	ENST00000367974	ENSP00000356951	NA	NA	NA	NA	NA	NA	CFAP126	2.7169	0.00538726
PH_hs_0048551	SNX22	Homo sapiens sorting nexin 22 (SNX22)	1	79856	"NR_073534,NM_024798"	"-,NP_079074.2"	ENSG00000157734	"ENST00000557789,ENST00000325881,ENST00000561334,ENST00000558466,ENST00000560607,ENST00000560945,ENST00000560997"	"ENSP00000323435,ENSP00000452692"	SNX22	3.34299	6.24e-05	SNX22	3.06237	0.00359716	SNX22	2.71292	0.0120803
PH_hs_0012787	DNER	Homo sapiens delta/notch-like EGF repeat containing (DNER)	1	92737	NM_139072	NP_620711.3	ENSG00000187957	"ENST00000341772,ENST00000482831"	ENSP00000345229	DNER	2.2704	0.000306295	DNER	2.9872	2.66e-05	DNER	2.71034	5.14e-07
PH_hs_0031402	MASP1	Homo sapiens mannan-binding lectin serine peptidase 1 (C4/C2 activating component of Ra-reactive factor)	1	5648	"NM_139125,NR_033519"	"NP_624302.1,-"	ENSG00000127241	"ENST00000337774,ENST00000468121,ENST00000480349,ENST00000296280,ENST00000392472,ENST00000495249,ENST00000169293,ENST00000392470,ENST00000483719,ENST00000460839,ENST00000490558,ENST00000392475,ENST00000465015,ENST00000439271,ENST00000425937"	"ENSP00000336792,ENSP00000296280,ENSP00000376264,ENSP00000169293,ENSP00000376262,ENSP00000376267,ENSP00000412021,ENSP00000409047"	MASP1	3.0016	9.34e-06	MASP1	2.79854	4.69e-05	MASP1	2.70437	3.57e-05
PH_hs_0043396	ACBD7	Homo sapiens acyl-CoA binding domain containing 7 (ACBD7)	1	414149	NM_001039844	NP_001034933.1	ENSG00000176244	"ENST00000356189,ENST00000496890"	ENSP00000367453	ACBD7	2.32452	8.03e-05	ACBD7	2.96482	0.000129347	ACBD7	2.69924	4.16e-05
PH_hs_0019042	LKAAEAR1	Homo sapiens LKAAEAR motif containing 1 (LKAAEAR1)	1	198437	NM_001007125	NP_001007126.1	ENSG00000171695	"ENST00000308906,ENST00000302096"	"ENSP00000310801,ENSP00000302763"	LKAAEAR1	2.41377	0.00154724	LKAAEAR1	3.39675	9.88e-06	LKAAEAR1	2.69739	1.34e-05
PH_hs_0018457	C1orf61	Homo sapiens chromosome 1 open reading frame 61 (C1orf61)	1	10485	NM_006365	NP_006356.1	ENSG00000125462	"ENST00000608007,ENST00000400991,ENST00000368242,ENST00000471156,ENST00000497824,ENST00000488498,ENST00000465270,ENST00000462458,ENST00000486517,ENST00000465570,ENST00000310027,ENST00000368243,ENST00000498346,ENST00000497822,ENST00000492750,ENST00000357975,ENST00000464238,ENST00000482932,ENST00000489918,ENST00000484428,ENST00000489877,ENST00000476966,ENST00000463309,ENST00000464203,ENST0000046981…	"ENSP00000383776,ENSP00000357225,ENSP00000310651,ENSP00000357226,ENSP00000350661,ENSP00000479346"	C1orf61	2.76387	9.63e-09	C1orf61	2.87377	5.82e-09	C1orf61	2.69529	7.26e-13
PH_hs_0001176	SST	Homo sapiens somatostatin (SST)	1	6750	NM_001048	NP_001039.1	ENSG00000157005	ENST00000287641	ENSP00000287641	SST	2.7311	5.2e-05	SST	3.83143	3.4e-05	SST	2.69109	7.16e-06
PH_hs_0042373	CARD18	"Homo sapiens caspase recruitment domain family, member 18 (CARD18)"	1	59082	NM_021571	NP_067546.1	ENSG00000255501	"ENST00000530950,ENST00000526823,ENST00000532895"	"ENSP00000436691,ENSP00000437035,ENSP00000437187"	CARD18	2.70054	0.026832	NA	NA	NA	NA	NA	NA
PH_hs_0022389	COL9A3	"Homo sapiens collagen, type IX, alpha 3 (COL9A3)"	1	1299	NM_001853	NP_001844.3	ENSG00000092758	"ENST00000477612,ENST00000343916,ENST00000489045,ENST00000452372,ENST00000463487,ENST00000466192,ENST00000469852,ENST00000490398,ENST00000481800,ENST00000472880,ENST00000469802,ENST00000462700,ENST00000467819,ENST00000466532"	"ENSP00000341640,ENSP00000394280"	COL9A3	3.87819	2e-05	COL9A3	2.33604	0.000108215	COL9A3	2.68052	0.000120782
PH_hs_0000202	IGFBP4	Homo sapiens insulin-like growth factor binding protein 4 (IGFBP4)	1	3487	NM_001552	NP_001543.2	ENSG00000141753	ENST00000269593	ENSP00000269593	IGFBP4	2.6909	0.0228329	NA	NA	NA	NA	NA	NA
PH_hs_0024963	KCNJ16	"Homo sapiens potassium channel, inwardly rectifying subfamily J, member 16 (KCNJ16)"	1	3773	"NM_018658,NM_170741,NM_001270422"	"NP_061128.2,NP_733937.2,NP_001257351.1"	ENSG00000153822	"ENST00000591891,ENST00000588112,ENST00000589377,ENST00000586462,ENST00000585558,ENST00000587698,ENST00000587892,ENST00000283936,ENST00000392670,ENST00000392671,ENST00000615244"	"ENSP00000465646,ENSP00000465967,ENSP00000467568,ENSP00000465295,ENSP00000466132,ENSP00000465163,ENSP00000283936,ENSP00000376438,ENSP00000376439,ENSP00000479817"	KCNJ16	2.01528	3.07e-05	KCNJ16	2.32545	2.71e-06	KCNJ16	2.67902	4.38e-10
PH_hs_0005167	EYA1	Homo sapiens EYA transcriptional coactivator and phosphatase 1 (EYA1)	1	2138	"NM_000503,NM_172059,NM_172058,NM_172060"	"NP_000494.2,NP_742056.1,NP_742055.1,NP_742057.1"	ENSG00000104313	"ENST00000388742,ENST00000465115,ENST00000340726,ENST00000303824,ENST00000388741,ENST00000388743,ENST00000496494,ENST00000419131,ENST00000493349,ENST00000422295,ENST00000388740"	"ENSP00000373394,ENSP00000428391,ENSP00000342626,ENSP00000303221,ENSP00000373393,ENSP00000373395,ENSP00000410176,ENSP00000428517,ENSP00000373392"	EYA1	2.66673	0.00216787	EYA1	2.99399	7.29e-05	EYA1	2.67887	0.000470119
PH_hs_0060517	PHF12	Homo sapiens PHD finger protein 12 (PHF12)	1	57649	NM_001033561	NP_001028733.1	ENSG00000109118	"ENST00000332830,ENST00000577226,ENST00000589176,ENST00000582436,ENST00000582655,ENST00000378879,ENST00000579036,ENST00000579563,ENST00000268756,ENST00000583524,ENST00000584822,ENST00000578900,ENST00000483934,ENST00000584685,ENST00000582853,ENST00000584236,ENST00000583747"	"ENSP00000329933,ENSP00000465161,ENSP00000465255,ENSP00000368157,ENSP00000467363,ENSP00000268756,ENSP00000463900,ENSP00000465374,ENSP00000468478,ENSP00000465017,ENSP00000467091,ENSP00000466695,ENSP00000467921"	PHF12	2.68686	0.0106313	NA	NA	NA	NA	NA	NA
PH_hs_0044556	BCAN	Homo sapiens brevican (BCAN)	1	63827	NM_198427	NP_940819.1	ENSG00000132692	"ENST00000441358,ENST00000329117,ENST00000457777,ENST00000424639,ENST00000479949,ENST00000361588,ENST00000491823,ENST00000496038"	"ENSP00000392731,ENSP00000331210,ENSP00000389898,ENSP00000401709,ENSP00000476509,ENSP00000354925,ENSP00000476259"	BCAN	3.44138	0.000709274	BCAN	2.64406	3.31e-09	BCAN	2.67886	6.45e-05
PH_hs_0034290	HES5	Homo sapiens hes family bHLH transcription factor 5 (HES5)	1	388585	NM_001010926	NP_001010926.1	ENSG00000273529	"ENST00000612705,ENST00000627397"	ENSP00000482150	HES5	2.77703	0.00775156	HES5	2.87443	0.00818217	HES5	2.66738	0.00386567
PH_hs_0013017	EPHA4	Homo sapiens EPH receptor A4 (EPHA4)	1	2043	NM_004438	NP_004429.1	ENSG00000116106	"ENST00000469354,ENST00000472696,ENST00000409854,ENST00000409938,ENST00000424339,ENST00000495693,ENST00000443796,ENST00000441679,ENST00000463446,ENST00000415749,ENST00000419964,ENST00000541600,ENST00000434266,ENST00000281821"	"ENSP00000386276,ENSP00000386829,ENSP00000408145,ENSP00000395917,ENSP00000401405,ENSP00000391517,ENSP00000410158,ENSP00000444085,ENSP00000404089,ENSP00000281821"	EPHA4	2.53329	5.39e-08	EPHA4	2.72537	1.49e-06	EPHA4	2.66516	5.21e-09
PH_hs_0063421	LAMP5	"Homo sapiens lysosomal-associated membrane protein family, member 5 (LAMP5)"	1	24141	"NM_001199897,NM_012261"	"NP_001186826.1,NP_036393.1"	ENSG00000125869	"ENST00000427562,ENST00000246070"	"ENSP00000406360,ENSP00000246070"	LAMP5	2.74514	1.3e-07	LAMP5	2.85118	1.04e-05	LAMP5	2.65977	1.05e-05
PH_hs_0011940	KCND2	"Homo sapiens potassium channel, voltage gated Shal related subfamily D, member 2 (KCND2)"	1	3751	NM_012281	NP_036413.1	ENSG00000184408	"ENST00000331113,ENST00000425288,ENST00000473190"	"ENSP00000333496,ENSP00000415463"	KCND2	2.32796	0.000559398	KCND2	3.31376	2.39e-08	KCND2	2.64149	6.27e-05
PH_hs_0047813	GRIK3	"Homo sapiens glutamate receptor, ionotropic, kainate 3 (GRIK3)"	1	2899	NM_000831	NP_000822.2	ENSG00000163873	"ENST00000373091,ENST00000373093,ENST00000462621,ENST00000479620"	"ENSP00000362183,ENSP00000362185"	GRIK3	2.62759	0.000405078	GRIK3	1.541	0.0201423	NA	NA	NA
PH_hs_0009530	SOX3	Homo sapiens SRY (sex determining region Y)	1	6658	NM_005634	NP_005625.2	ENSG00000134595	ENST00000370536	ENSP00000359567	SOX3	2.25933	0.00192838	SOX3	2.97317	0.000385123	SOX3	2.62126	5.42e-06
PH_hs_0030473	CABP1	Homo sapiens calcium binding protein 1 (CABP1)	1	9478	"NM_031205,NM_004276,NM_001033677"	"NP_112482.1,NP_004267.2,NP_001028849.1"	ENSG00000157782	"ENST00000316803,ENST00000288616,ENST00000351200,ENST00000453000,ENST00000498082"	"ENSP00000317310,ENSP00000288616,ENSP00000288615,ENSP00000398959"	CABP1	3.11677	0.00726496	CABP1	4.10711	0.00127744	CABP1	2.61603	0.031566
PH_hs_0005403	KCNN2	"Homo sapiens potassium channel, calcium activated intermediate/small conductance subfamily N alpha, member 2 (KCNN2)"	1	3781	"NM_021614,NM_170775"	"NP_067627.2,NP_740721.1"	ENSG00000080709	"ENST00000512097,ENST00000631899,ENST00000507750,ENST00000503706,ENST00000505491,ENST00000506812,ENST00000632892,ENST00000610748,ENST00000264773"	"ENSP00000427120,ENSP00000487849,ENSP00000421439,ENSP00000421095,ENSP00000483124,ENSP00000264773"	KCNN2	2.29202	0.00746334	KCNN2	3.6071	1e-06	KCNN2	2.59166	5.74e-05
PH_hs_0033436	NLGN3	Homo sapiens neuroligin 3 (NLGN3)	1	54413	"NM_001166660,NM_018977,NM_181303"	"NP_001160132.1,NP_061850.2,NP_851820.1"	ENSG00000196338	"ENST00000395855,ENST00000374051,ENST00000358741,ENST00000476589,ENST00000536169,ENST00000612180"	"ENSP00000379196,ENSP00000363163,ENSP00000351591,ENSP00000445298,ENSP00000479877"	NLGN3	2.72018	1.82e-05	NLGN3	2.47358	1.58e-05	NLGN3	2.58091	2.06e-07
PH_hs_0048492	CHRDL1	Homo sapiens chordin-like 1 (CHRDL1)	1	91851	"NM_001143983,NM_145234,NM_001143982,NM_001143981"	"NP_001137455.2,NP_660277.2,NP_001137454.1,NP_001137453.1"	ENSG00000101938	"ENST00000372045,ENST00000394797,ENST00000372042,ENST00000482160,ENST00000444321"	"ENSP00000361115,ENSP00000378276,ENSP00000361112,ENSP00000418443,ENSP00000399739"	CHRDL1	2.26264	0.00976487	CHRDL1	3.41243	6.24e-06	CHRDL1	2.56627	3.91e-06
PH_hs_0045078	OLFM1	Homo sapiens olfactomedin 1 (OLFM1)	1	10439	NM_006334	NP_006325.1	ENSG00000130558	"ENST00000371799,ENST00000277415,ENST00000252854,ENST00000371801,ENST00000339720,ENST00000371796,ENST00000539529,ENST00000392991,ENST00000371793,ENST00000539877,ENST00000545657,ENST00000483042,ENST00000615948"	"ENSP00000360864,ENSP00000277415,ENSP00000252854,ENSP00000360866,ENSP00000340318,ENSP00000360861,ENSP00000444296,ENSP00000376717,ENSP00000360858,ENSP00000443806,ENSP00000437906,ENSP00000479508"	OLFM1	1.88157	5.58e-06	OLFM1	3.62263	4.59e-08	OLFM1	2.56217	2.22e-09
PH_hs_0001005	TAC3	Homo sapiens tachykinin 3 (TAC3)	1	6866	"NR_033654,NM_001178054,NM_013251"	"-,NP_001171525.1,NP_037383.1"	ENSG00000166863	"ENST00000357616,ENST00000458521,ENST00000438756,ENST00000393867,ENST00000379411,ENST00000441881,ENST00000423597,ENST00000300108,ENST00000415231,ENST00000496757,ENST00000615887"	"ENSP00000350236,ENSP00000404056,ENSP00000408131,ENSP00000377445,ENSP00000368721,ENSP00000408208,ENSP00000416292,ENSP00000300108,ENSP00000402995,ENSP00000483110"	TAC3	3.4041	0.00671865	TAC3	2.30405	0.00817009	TAC3	2.56194	0.0270627
PH_hs_0022332	SLC15A2	Homo sapiens solute carrier family 15 (oligopeptide transporter)	1	6565	"NM_001145998,NM_021082"	"NP_001139470.1,NP_066568.3"	ENSG00000163406	"ENST00000489711,ENST00000295605,ENST00000469013,ENST00000489886,ENST00000489957,ENST00000465060,ENST00000469422"	"ENSP00000417085,ENSP00000295605,ENSP00000418704"	SLC15A2	2.14099	0.00124057	SLC15A2	3.27886	6.16e-06	SLC15A2	2.55129	0.000243112
PH_hs_0003874	KCNA1	"Homo sapiens potassium channel, voltage gated shaker related subfamily A, member 1 (KCNA1)"	1	3736	NM_000217	NP_000208.2	ENSG00000111262	"ENST00000382545,ENST00000541095,ENST00000543874"	ENSP00000371985	KCNA1	2.82183	4.26e-06	KCNA1	2.8695	7.45e-05	KCNA1	2.54491	0.00107242
PH_hs_0002038	LIX1	Homo sapiens Lix1 homolog (chicken)	1	167410	NM_153234	NP_694966.3	ENSG00000145721	"ENST00000274382,ENST00000512378"	"ENSP00000274382,ENSP00000427469"	LIX1	1.75377	0.00197701	LIX1	1.98323	0.00146312	LIX1	2.54265	1.88e-05
PH_hs_0005936	TMEM257	Homo sapiens transmembrane protein 257 (TMEM257)	1	9142	NM_004709	NP_004700.1	ENSG00000221870	ENST00000408967	ENSP00000386149	TMEM257	2.21378	0.00150497	TMEM257	3.19126	3.11e-05	TMEM257	2.53211	0.000457728
PH_hs_0000150	LMO1	Homo sapiens LIM domain only 1 (rhombotin 1)	1	4004	"NM_002315,NR_073006"	"NP_002306.1,-"	ENSG00000166407	"ENST00000335790,ENST00000428101,ENST00000524379,ENST00000534484"	"ENSP00000338207,ENSP00000404538,ENSP00000435456"	LMO1	2.14286	0.0202061	LMO1	2.26385	0.0287756	LMO1	2.52546	0.00580974
PH_hs_0039529	MYT1L	Homo sapiens myelin transcription factor 1-like (MYT1L)	1	23040	NM_015025	NP_055840.2	ENSG00000186487	"ENST00000399161,ENST00000407844,ENST00000399157,ENST00000428368,ENST00000471668,ENST00000602387,ENST00000470954,ENST00000490585,ENST00000485547,ENST00000485348,ENST00000479156,ENST00000476547,ENST00000460585"	"ENSP00000382114,ENSP00000384219,ENSP00000382111,ENSP00000396103,ENSP00000473409"	MYT1L	3.09364	8.85e-05	MYT1L	3.68797	0.000477896	MYT1L	2.52207	0.00824019
PH_hs_0025757	TSPAN7	Homo sapiens tetraspanin 7 (TSPAN7)	1	7102	NM_004615	NP_004606.2	ENSG00000156298	"ENST00000378482,ENST00000471410,ENST00000480976,ENST00000475216,ENST00000286824,ENST00000488893,ENST00000494037,ENST00000419600"	"ENSP00000367743,ENSP00000419290,ENSP00000419321,ENSP00000418586,ENSP00000286824"	TSPAN7	1.85109	0.0181172	TSPAN7	2.14254	6.26e-07	TSPAN7	2.51893	1.57e-05
PH_hs_0023319	TTYH1	Homo sapiens tweety family member 1 (TTYH1)	1	57348	"NM_001005367,NM_001201461,NM_020659"	"NP_001005367.1,NP_001188390.1,NP_065710.1"	ENSG00000275650	"ENST00000619591,ENST00000619450,ENST00000617153,ENST00000619108,ENST00000611471,ENST00000619940,ENST00000619808,ENST00000619428,ENST00000615122,ENST00000615786,ENST00000621163"	"ENSP00000481601,ENSP00000480769,ENSP00000481274,ENSP00000482140,ENSP00000484881"	TTYH1	2.56153	1.82e-05	TTYH1	2.72435	6.47e-07	TTYH1	2.51698	1.77e-11
PH_hs_0046204	ZNF414	Homo sapiens zinc finger protein 414 (ZNF414)	1	84330	"NM_032370,NM_001146175"	"NP_115746.2,NP_001139647.1"	ENSG00000133250	"ENST00000393927,ENST00000596772,ENST00000595348,ENST00000593661,ENST00000594748,ENST00000255616,ENST00000602128,ENST00000599379,ENST00000600906"	"ENSP00000377504,ENSP00000471378,ENSP00000473079,ENSP00000471863,ENSP00000255616,ENSP00000472741"	ZNF414	2.50512	0.0490946	NA	NA	NA	NA	NA	NA
PH_hs_0033357	RIMS3	Homo sapiens regulating synaptic membrane exocytosis 3 (RIMS3)	1	9783	NM_014747	NP_055562.2	ENSG00000117016	"ENST00000372684,ENST00000372683"	"ENSP00000361769,ENSP00000361768"	RIMS3	2.5935	0.005827	RIMS3	3.21544	0.00418641	RIMS3	2.50935	0.0177184
PH_hs_0045555	KLRC3	"Homo sapiens killer cell lectin-like receptor subfamily C, member 3 (KLRC3)"	1	3823	NM_002261	NP_002252.2	ENSG00000205810	"ENST00000396439,ENST00000381903"	"ENSP00000379716,ENSP00000371328"	KLRC3	2.05676	0.0159129	KLRC3	2.56974	0.00825908	KLRC3	2.50641	0.0144127
PH_hs_0024051	HAPLN4	Homo sapiens hyaluronan and proteoglycan link protein 4 (HAPLN4)	1	404037	NM_023002	NP_075378.1	ENSG00000187664	"ENST00000291481,ENST00000592862"	ENSP00000291481	HAPLN4	2.49454	2.1e-05	NA	NA	NA	NA	NA	NA
PH_hs_0003897	SEMA5B	"Homo sapiens sema domain, seven thrombospondin repeats (type 1 and type 1-like)"	1	54437	"NM_001256348,NM_001256347,NM_001256346,NM_001031702,NR_046079"	"NP_001243277.1,NP_001243276.1,NP_001243275.1,NP_001026872.2,-"	ENSG00000082684	"ENST00000451541,ENST00000357599,ENST00000475244,ENST00000393583,ENST00000465147,ENST00000421053,ENST00000477001,ENST00000449546,ENST00000451055,ENST00000616742,ENST00000195173"	"ENSP00000400828,ENSP00000350215,ENSP00000417570,ENSP00000377208,ENSP00000401056,ENSP00000401038,ENSP00000389588,ENSP00000479602,ENSP00000195173"	SEMA5B	2.47822	1.82e-08	NA	NA	NA	NA	NA	NA
PH_hs_0001803	LHPP	Homo sapiens phospholysine phosphohistidine inorganic pyrophosphate phosphatase (LHPP)	1	64077	"NM_001167880,NM_022126"	"NP_001161352.1,NP_071409.3"	ENSG00000107902	"ENST00000392757,ENST00000368842,ENST00000368839,ENST00000487190,ENST00000481452,ENST00000493240,ENST00000482963,ENST00000486535,ENST00000492187"	"ENSP00000376512,ENSP00000357835,ENSP00000357832"	LHPP	1.61777	0.00238094	LHPP	3.38403	4.39e-05	LHPP	2.50433	2.07e-06
PH_hs_0020284	CHRNA1	"Homo sapiens cholinergic receptor, nicotinic, alpha 1 (muscle)"	1	1134	"NM_000079,NM_001039523"	"NP_000070.1,NP_001034612.1"	ENSG00000138435	"ENST00000348749,ENST00000261007,ENST00000409542,ENST00000409219,ENST00000435083,ENST00000409323"	"ENSP00000261008,ENSP00000261007,ENSP00000387026,ENSP00000386611,ENSP00000395805,ENSP00000386684"	NA	NA	NA	CHRNA1	2.68907	0.00727043	CHRNA1	2.49835	0.00607024
PH_hs_0008135	KIF26A	Homo sapiens kinesin family member 26A (KIF26A)	1	26153	NM_015656	NP_056471.1	ENSG00000066735	"ENST00000423312,ENST00000315264"	"ENSP00000388241,ENSP00000325452"	KIF26A	2.52733	0.000891098	KIF26A	2.39193	0.0191474	KIF26A	2.49177	0.00265243
PH_hs_0027762	NEFL	"Homo sapiens neurofilament, light polypeptide (NEFL)"	1	4747	NM_006158	NP_006149.2	ENSG00000277586	"ENST00000619417,ENST00000615973,ENST00000610854"	"ENSP00000483690,ENSP00000482169"	NEFL	2.83425	0.000327179	NEFL	3.60886	7.83e-05	NEFL	2.47914	0.0240871
PH_hs_0048670	CPEB1	Homo sapiens cytoplasmic polyadenylation element binding protein 1 (CPEB1)	1	64506	"NM_030594,NM_001079535,NM_001079534,NM_001079533"	"NP_085097.3,NP_001073003.1,NP_001073002.1,NP_001073001.1"	ENSG00000277445	"ENST00000632265,ENST00000633598,ENST00000616775,ENST00000632172,ENST00000632305,ENST00000619696,ENST00000633293,ENST00000620212,ENST00000631674,ENST00000632526,ENST00000632883,ENST00000633369,ENST00000634018,ENST00000633271,ENST00000631406,ENST00000632436,ENST00000634185,ENST00000610719"	"ENSP00000482116,ENSP00000488102,ENSP00000488484,ENSP00000482965,ENSP00000488842,ENSP00000478558,ENSP00000488352,ENSP00000487757,ENSP00000488206,ENSP00000488628,ENSP00000488508,ENSP00000487897,ENSP00000478378"	CPEB1	2.22754	0.00388011	CPEB1	3.66024	3e-05	CPEB1	2.47681	0.000382642
PH_hs_0022596	CAMKV	Homo sapiens CaM kinase-like vesicle-associated (CAMKV)	1	79012	NM_024046	NP_076951.2	ENSG00000164076	"ENST00000475665,ENST00000296471,ENST00000488336,ENST00000463537,ENST00000477224,ENST00000487726,ENST00000467248,ENST00000466940,ENST00000478149,ENST00000466535,ENST00000483811,ENST00000480398,ENST00000472895,ENST00000479704,ENST00000498324,ENST00000476105,ENST00000620470"	"ENSP00000296471,ENSP00000418809,ENSP00000417614,ENSP00000419195,ENSP00000420139,ENSP00000420053,ENSP00000420724,ENSP00000420766,ENSP00000420000,ENSP00000484045"	CAMKV	2.35621	2.76e-07	CAMKV	3.74913	2.63e-08	CAMKV	2.46829	1.09e-05
PH_hs_0026396	NEFM	"Homo sapiens neurofilament, medium polypeptide (NEFM)"	1	4741	"NM_001105541,NM_005382"	"NP_001099011.1,NP_005373.2"	ENSG00000104722	"ENST00000221166,ENST00000523467,ENST00000518131,ENST00000521540,ENST00000433454,ENST00000437366"	"ENSP00000221166,ENSP00000427872,ENSP00000412295,ENSP00000410137"	NEFM	3.49391	6.35e-05	NEFM	4.4611	4.44e-07	NEFM	2.46425	0.0138802
PH_hs_0001914	PSD2	Homo sapiens pleckstrin and Sec7 domain containing 2 (PSD2)	1	84249	NM_032289	NP_115665.1	ENSG00000146005	ENST00000274710	ENSP00000274710	PSD2	2.15379	0.0025371	PSD2	2.39205	1.14e-05	PSD2	2.46279	7.78e-06
PH_hs_0024236	ATP2A2	"Homo sapiens ATPase, Ca++ transporting, cardiac muscle, slow twitch 2 (ATP2A2)"	1	488	NM_170665	NP_733765.1	ENSG00000174437	"ENST00000552636,ENST00000308664,ENST00000377685,ENST00000539276,ENST00000548169,ENST00000550248,ENST00000547050,ENST00000549840,ENST00000550262,ENST00000547792,ENST00000313432,ENST00000553144"	"ENSP00000447406,ENSP00000311186,ENSP00000366913,ENSP00000440045,ENSP00000449454,ENSP00000450407"	ATP2A2	2.44781	9.3e-05	ATP2A2	1.87946	0.00184816	NA	NA	NA
PH_hs_0035732	COL20A1	"Homo sapiens collagen, type XX, alpha 1 (COL20A1)"	1	57642	NM_020882	NP_065933.2	ENSG00000101203	"ENST00000358894,ENST00000479501,ENST00000422202,ENST00000415763,ENST00000455906,ENST00000471582,ENST00000494913,ENST00000496810"	"ENSP00000351767,ENSP00000414753,ENSP00000410799,ENSP00000406345"	COL20A1	2.2378	0.000974022	COL20A1	2.54677	6.74e-05	COL20A1	2.4545	1.85e-07
PH_hs_0029088	CLDN5	Homo sapiens claudin 5 (CLDN5)	1	7122	"NM_001130861,NM_003277"	"NP_001124333.1,NP_003268.2"	ENSG00000184113	"ENST00000406028,ENST00000618236,ENST00000403084,ENST00000413119"	"ENSP00000385477,ENSP00000480623,ENSP00000384554,ENSP00000400612"	CLDN5	2.68737	0.0009129	CLDN5	2.4207	0.00253717	CLDN5	2.45066	0.00134073
PH_hs_0030854	THRA	"Homo sapiens thyroid hormone receptor, alpha (THRA)"	1	7067	"NM_001190919,NM_001190918,NM_199334,NM_003250"	"NP_001177848.1,NP_001177847.1,NP_955366.1,NP_003241.2"	ENSG00000126351	"ENST00000577288,ENST00000585047,ENST00000578218,ENST00000394121,ENST00000584985,ENST00000264637,ENST00000450525,ENST00000546243,ENST00000577486,ENST00000577637"	"ENSP00000464013,ENSP00000462955,ENSP00000464123,ENSP00000377679,ENSP00000463466,ENSP00000264637,ENSP00000395641,ENSP00000443972,ENSP00000464414"	THRA	2.84439	0.000197697	THRA	2.82698	5.3e-06	THRA	2.44942	0.00149463
PH_hs_0027564	SHD	Homo sapiens Src homology 2 domain containing transforming protein D (SHD)	1	56961	NM_020209	NP_064594.3	ENSG00000105251	"ENST00000543264,ENST00000599689,ENST00000593383,ENST00000600475,ENST00000597466"	"ENSP00000446058,ENSP00000470181,ENSP00000472139"	SHD	2.97328	0.00775952	SHD	1.65269	0.0277643	SHD	2.44784	0.00362357
PH_hs_0043167	PTCHD2	Homo sapiens patched domain containing 2 (PTCHD2)	1	57540	NM_020780	NP_065831.1	ENSG00000204624	"ENST00000423056,ENST00000294484,ENST00000304391"	"ENSP00000294484,ENSP00000303400"	PTCHD2	1.9642	0.0193556	PTCHD2	2.92088	0.00389133	PTCHD2	2.44375	0.00175258
PH_hs_0048089	TSPAN11	Homo sapiens tetraspanin 11 (TSPAN11)	1	441631	NM_001080509	NP_001073978.1	ENSG00000110900	"ENST00000545802,ENST00000546076,ENST00000535215,ENST00000261177"	"ENSP00000443890,ENSP00000437403,ENSP00000445503,ENSP00000261177"	TSPAN11	2.30104	5.21e-05	TSPAN11	2.8686	7.34e-08	TSPAN11	2.44072	1.24e-08
PH_hs_0044821	ADGRB1	Homo sapiens adhesion G protein-coupled receptor B1 (ADGRB1)	1	575	NM_001702	NP_001693.2	ENSG00000181790	"ENST00000517894,ENST00000521208,ENST00000518820,ENST00000518812,ENST00000323289"	"ENSP00000430945,ENSP00000427783,ENSP00000313046"	ADGRB1	2.41784	0.0230243	NA	NA	NA	NA	NA	NA
PH_hs_0035764	G6PC3	"Homo sapiens glucose 6 phosphatase, catalytic, 3 (G6PC3)"	1	92579	"NM_138387,NR_028581,NR_028582"	"NP_612396.1,-,-"	ENSG00000141349	"ENST00000269097,ENST00000593115,ENST00000588558,ENST00000585361,ENST00000591696,ENST00000585962,ENST00000590639,ENST00000590253"	"ENSP00000269097,ENSP00000466821,ENSP00000467624,ENSP00000466983,ENSP00000468677,ENSP00000465111"	NA	NA	NA	NA	NA	NA	G6PC3	2.43722	0.000793475
PH_hs_0040288	ALDOC	"Homo sapiens aldolase C, fructose-bisphosphate (ALDOC)"	1	230	NM_005165	NP_005156.1	ENSG00000109107	"ENST00000395319,ENST00000395321,ENST00000226253,ENST00000460201,ENST00000584086,ENST00000581807,ENST00000435638,ENST00000578590,ENST00000582381"	"ENSP00000378729,ENSP00000378731,ENSP00000226253,ENSP00000463174,ENSP00000462674,ENSP00000465623,ENSP00000398976,ENSP00000463118"	ALDOC	2.80383	5.98e-10	ALDOC	3.66962	2.96e-06	ALDOC	2.43328	0.000102632
PH_hs_0016469	ANKRD13B	Homo sapiens ankyrin repeat domain 13B (ANKRD13B)	1	124930	NM_152345	NP_689558.4	ENSG00000198720	"ENST00000583728,ENST00000487527,ENST00000394859,ENST00000488766,ENST00000493506,ENST00000578811,ENST00000578943,ENST00000579719,ENST00000614878"	"ENSP00000467078,ENSP00000378328,ENSP00000431958,ENSP00000465708,ENSP00000481530"	ANKRD13B	2.40943	0.0430074	NA	NA	NA	NA	NA	NA
PH_hs_0048983	UGT8	Homo sapiens UDP glycosyltransferase 8 (UGT8)	1	7368	"NM_001128174,NM_003360"	"NP_001121646.1,NP_003351.2"	ENSG00000174607	"ENST00000310836,ENST00000507710,ENST00000394511"	"ENSP00000311648,ENSP00000421446,ENSP00000378019"	UGT8	2.1706	0.0125079	UGT8	1.93778	0.0283942	UGT8	2.43244	0.00997731
PH_hs_0042594	ZNF80	Homo sapiens zinc finger protein 80 (ZNF80)	1	7634	NM_007136	NP_009067.2	ENSG00000174255	"ENST00000482457,ENST00000308095,ENST00000619534"	"ENSP00000417192,ENSP00000309812,ENSP00000483565"	ZNF80	2.40663	0.0162014	NA	NA	NA	NA	NA	NA
PH_hs_0027071	GADD45G	"Homo sapiens growth arrest and DNA-damage-inducible, gamma (GADD45G)"	1	10912	NM_006705	NP_006696.1	ENSG00000130222	"ENST00000494726,ENST00000375769,ENST00000252506"	"ENSP00000364924,ENSP00000252506"	GADD45G	2.16173	1.5e-05	GADD45G	2.3208	2.36e-05	GADD45G	2.42132	9.22e-06
PH_hs_0023068	TFAP2A	Homo sapiens transcription factor AP-2 alpha (activating enhancer binding protein 2 alpha)	1	7020	"NM_001032280,NM_001042425,NM_003220"	"NP_001027451.1,NP_001035890.1,NP_003211.1"	ENSG00000137203	"ENST00000461628,ENST00000379613,ENST00000489805,ENST00000319516,ENST00000379608,ENST00000488193,ENST00000482890,ENST00000466073,ENST00000497266,ENST00000475264,ENST00000478375,ENST00000498450,ENST00000490875,ENST00000473652,ENST00000474952,ENST00000462727,ENST00000464323,ENST00000465858,ENST00000486038"	"ENSP00000417735,ENSP00000368933,ENSP00000420568,ENSP00000316516,ENSP00000368928,ENSP00000419823,ENSP00000418541,ENSP00000417495,ENSP00000419696,ENSP00000419961,ENSP00000418391"	TFAP2A	2.39286	0.0404446	NA	NA	NA	NA	NA	NA
PH_hs_0032270	DNMT3A	Homo sapiens DNA (cytosine-5-)	1	1788	"NM_153759,NM_022552,NM_175629"	"NP_715640.2,NP_072046.2,NP_783328.1"	ENSG00000119772	"ENST00000264709,ENST00000380746,ENST00000321117,ENST00000380756,ENST00000402667,ENST00000474887,ENST00000482935,ENST00000491288,ENST00000466601,ENST00000461228,ENST00000474807,ENST00000484184,ENST00000470983,ENST00000496570,ENST00000406659"	"ENSP00000264709,ENSP00000370122,ENSP00000324375,ENSP00000370132,ENSP00000384237,ENSP00000384852"	DNMT3A	2.38343	0.000427239	NA	NA	NA	NA	NA	NA
PH_hs_0031030	ENHO	Homo sapiens energy homeostasis associated (ENHO)	1	375704	NM_198573	NP_940975.2	ENSG00000168913	ENST00000399775	ENSP00000382675	ENHO	2.07323	0.0043729	ENHO	2.5002	0.000232114	ENHO	2.41744	6.11e-05
PH_hs_0004482	MTSS1	Homo sapiens metastasis suppressor 1 (MTSS1)	1	9788	NM_014751	NP_055566.3	ENSG00000170873	"ENST00000378017,ENST00000518547,ENST00000520771,ENST00000519168,ENST00000325064,ENST00000431961,ENST00000523587,ENST00000524090,ENST00000523179,ENST00000520094,ENST00000522722,ENST00000522118,ENST00000519226,ENST00000522162,ENST00000529463,ENST00000519671,ENST00000524243,ENST00000472084"	"ENSP00000367256,ENSP00000429064,ENSP00000428685,ENSP00000322804,ENSP00000393606,ENSP00000428319,ENSP00000428348,ENSP00000428145,ENSP00000429752"	MTSS1	2.46938	0.000194888	MTSS1	2.50205	2.32e-08	MTSS1	2.41466	2.46e-07
PH_hs_0047638	BMP7	Homo sapiens bone morphogenetic protein 7 (BMP7)	1	655	NM_001719	NP_001710.1	ENSG00000101144	"ENST00000395863,ENST00000395864,ENST00000476877,ENST00000460817,ENST00000450594,ENST00000433911,ENST00000463939,ENST00000524700,ENST00000530870"	"ENSP00000379204,ENSP00000379205,ENSP00000398687,ENSP00000390814"	BMP7	1.68387	0.000639303	BMP7	3.05186	1.03e-08	BMP7	2.4064	5.3e-06
PH_hs_0061402	C11orf96	Homo sapiens chromosome 11 open reading frame 96 (C11orf96)	1	387763	NM_001145033	NP_001138505.1	ENSG00000187479	"ENST00000528572,ENST00000617612,ENST00000339446"	"ENSP00000431597,ENSP00000479976,ENSP00000340667"	C11orf96	2.10717	2.66e-05	C11orf96	2.49656	3.07e-05	C11orf96	2.39104	3.55e-05
PH_hs_0044489	SCN1B	"Homo sapiens sodium channel, voltage gated, type I beta subunit (SCN1B)"	1	6324	"NM_199037,NM_001037"	"NP_950238.1,NP_001028.1"	ENSG00000105711	"ENST00000262631,ENST00000595652,ENST00000415950,ENST00000596348,ENST00000602150"	"ENSP00000262631,ENSP00000468848,ENSP00000396915"	SCN1B	2.93134	0.000627012	SCN1B	3.08719	0.000222888	SCN1B	2.38744	0.00453871
PH_hs_0061407	ADCYAP1R1	Homo sapiens adenylate cyclase activating polypeptide 1 (pituitary)	1	117	"NM_001199637,NM_001118,NM_001199636,NM_001199635"	"NP_001186566.1,NP_001109.2,NP_001186565.1,NP_001186564.1"	ENSG00000078549	"ENST00000304166,ENST00000409363,ENST00000431811,ENST00000396211,ENST00000409489,ENST00000436116,ENST00000614107"	"ENSP00000306620,ENSP00000387335,ENSP00000400893,ENSP00000379514,ENSP00000386395,ENSP00000416622,ENSP00000483721"	ADCYAP1R1	2.45368	0.000164828	ADCYAP1R1	1.81243	5.87e-05	ADCYAP1R1	2.38446	0.000228666
PH_hs_0009346	VASH1	Homo sapiens vasohibin 1 (VASH1)	1	22846	NM_014909	NP_055724.1	ENSG00000071246	"ENST00000167106,ENST00000554237,ENST00000556038,ENST00000553518,ENST00000554743"	"ENSP00000167106,ENSP00000451613,ENSP00000451908"	VASH1	2.35444	4.3e-05	NA	NA	NA	NA	NA	NA
PH_hs_0014454	KLC2	Homo sapiens kinesin light chain 2 (KLC2)	1	64837	"NM_001134774,NM_001134776,NM_001134775,NM_022822"	"NP_001128246.1,NP_001128248.1,NP_001128247.1,NP_073733.1"	ENSG00000174996	"ENST00000531240,ENST00000526758,ENST00000440228,ENST00000394067,ENST00000316924,ENST00000394078,ENST00000461611,ENST00000475757,ENST00000394066,ENST00000394065,ENST00000483152,ENST00000534023,ENST00000421552,ENST00000417856"	"ENSP00000436577,ENSP00000437026,ENSP00000396952,ENSP00000377631,ENSP00000314837,ENSP00000377641,ENSP00000434538,ENSP00000431253,ENSP00000377630,ENSP00000377629,ENSP00000408484,ENSP00000399403"	KLC2	2.3535	0.0480414	NA	NA	NA	NA	NA	NA
PH_hs_0048567	PGM5	Homo sapiens phosphoglucomutase 5 (PGM5)	1	5239	NM_021965	NP_068800.2	ENSG00000154330	"ENST00000604870,ENST00000396392,ENST00000396396,ENST00000431583,ENST00000587852,ENST00000472639,ENST00000496758"	"ENSP00000379674,ENSP00000379678,ENSP00000394864"	PGM5	1.74249	0.0174226	PGM5	2.44903	1.6e-05	PGM5	2.38172	1.29e-07
PH_hs_0024012	SOX4	Homo sapiens SRY (sex determining region Y)	1	6659	NM_003107	NP_003098.1	ENSG00000124766	ENST00000244745	ENSP00000244745	SOX4	2.34635	7.02e-08	SOX4	1.57399	0.000152797	NA	NA	NA
PH_hs_0002297	CELF3	"Homo sapiens CUGBP, Elav-like family member 3 (CELF3)"	1	11189	"NM_001172649,NM_001172648,NM_007185"	"NP_001166120.1,NP_001166119.1,NP_009116.3"	ENSG00000159409	"ENST00000290585,ENST00000470688,ENST00000290583,ENST00000420342,ENST00000419910,ENST00000479893,ENST00000478829"	"ENSP00000290585,ENSP00000290583,ENSP00000402503"	CELF3	2.19965	0.00043863	CELF3	2.74902	0.00229211	CELF3	2.36783	1.46e-05
PH_hs_0033635	FAM181B	"Homo sapiens family with sequence similarity 181, member B (FAM181B)"	1	220382	NM_175885	NP_787081.2	ENSG00000182103	ENST00000329203	ENSP00000365295	FAM181B	2.43831	3.85e-08	FAM181B	2.58577	2.14e-07	FAM181B	2.36672	7.8e-07
PH_hs_0025296	RAB11B	"Homo sapiens RAB11B, member RAS oncogene family (RAB11B)"	1	9230	NM_004218	NP_004209.2	ENSG00000185236	"ENST00000600719,ENST00000328024,ENST00000598706,ENST00000601897,ENST00000594216"	"ENSP00000473042,ENSP00000333547,ENSP00000472473,ENSP00000471148"	RAB11B	2.3369	0.0226717	NA	NA	NA	NA	NA	NA
PH_hs_0040677	MAPK8IP1	Homo sapiens mitogen-activated protein kinase 8 interacting protein 1 (MAPK8IP1)	1	9479	NM_005456	NP_005447.1	ENSG00000121653	"ENST00000241014,ENST00000395629,ENST00000497090"	"ENSP00000241014,ENSP00000378991"	MAPK8IP1	2.32817	0.0353345	NA	NA	NA	NA	NA	NA
PH_hs_0060769	S100B	Homo sapiens S100 calcium binding protein B (S100B)	1	6285	NM_006272	NP_006263.1	ENSG00000160307	"ENST00000291700,ENST00000367071,ENST00000397648"	"ENSP00000291700,ENSP00000356038,ENSP00000380769"	S100B	1.93851	0.00267868	S100B	2.56308	2.09e-08	S100B	2.36603	4.03e-07
PH_hs_0044095	AQP1	Homo sapiens aquaporin 1 (Colton blood group)	1	358	"NM_001185062,NM_001185061,NM_001185060,NM_198098"	"NP_001171991.1,NP_001171990.1,NP_001171989.1,NP_932766.1"	ENSG00000240583	"ENST00000311813,ENST00000482461,ENST00000409899,ENST00000409611,ENST00000441328"	"ENSP00000311165,ENSP00000386712,ENSP00000387178,ENSP00000405698"	AQP1	2.61359	4.71e-09	AQP1	2.03388	1.26e-06	AQP1	2.3578	8.34e-12
PH_hs_0025356	ANAPC2	Homo sapiens anaphase promoting complex subunit 2 (ANAPC2)	1	29882	NM_013366	NP_037498.1	ENSG00000176248	"ENST00000487917,ENST00000323927,ENST00000493730,ENST00000483432,ENST00000485970,ENST00000471131,ENST00000495611,ENST00000618649"	ENSP00000314004	ANAPC2	3.03065	0.00296326	ANAPC2	1.90621	0.0296721	ANAPC2	2.35744	0.00798532
PH_hs_0032466	PPP3R1	"Homo sapiens protein phosphatase 3, regulatory subunit B, alpha (PPP3R1)"	1	5534	NM_000945	NP_000936.1	ENSG00000221823	"ENST00000234310,ENST00000409752,ENST00000409377"	"ENSP00000234310,ENSP00000387216,ENSP00000387148"	PPP3R1	2.34591	0.000185433	PPP3R1	3.70294	6.32e-07	PPP3R1	2.35288	2.18e-05
PH_hs_0016036	SLITRK2	"Homo sapiens SLIT and NTRK-like family, member 2 (SLITRK2)"	1	84631	"NM_001144010,NM_001144009,NM_001144008,NM_001144006,NM_001144005,NM_001144004,NM_001144003,NM_032539"	"NP_001137482.1,NP_001137481.1,NP_001137480.1,NP_001137478.1,NP_001137477.1,NP_001137476.1,NP_001137475.1,NP_115928.1"	ENSG00000185985	"ENST00000335565,ENST00000370490"	"ENSP00000334374,ENSP00000359521"	SLITRK2	1.9186	3.97e-06	SLITRK2	2.86108	7.21e-06	SLITRK2	2.34832	3.5e-07
PH_hs_0031741	PTPRT	"Homo sapiens protein tyrosine phosphatase, receptor type, T (PTPRT)"	1	11122	"NM_007050,NM_133170"	"NP_008981.4,NP_573400.3"	ENSG00000196090	"ENST00000373187,ENST00000356100,ENST00000373184,ENST00000373190,ENST00000373198,ENST00000373201,ENST00000373193,ENST00000617474,ENST00000485499,ENST00000620410,ENST00000618610,ENST00000612229"	"ENSP00000362283,ENSP00000348408,ENSP00000362280,ENSP00000362286,ENSP00000362294,ENSP00000362297,ENSP00000362289,ENSP00000484248,ENSP00000480136,ENSP00000484524,ENSP00000481466"	PTPRT	2.29204	0.00793599	PTPRT	2.93561	0.000812877	NA	NA	NA
PH_hs_0000222	ASCL1	Homo sapiens achaete-scute family bHLH transcription factor 1 (ASCL1)	1	429	NM_004316	NP_004307.2	ENSG00000139352	ENST00000266744	ENSP00000266744	ASCL1	2.45755	0.000314295	ASCL1	2.03686	7.23e-06	ASCL1	2.34815	3.82e-06
PH_hs_0010524	OLIG2	Homo sapiens oligodendrocyte lineage transcription factor 2 (OLIG2)	1	10215	NM_005806	NP_005797.1	ENSG00000205927	"ENST00000382357,ENST00000430860,ENST00000333337"	"ENSP00000371794,ENSP00000391183,ENSP00000331040"	OLIG2	2.43086	1.13e-06	OLIG2	2.46788	4.33e-07	OLIG2	2.34581	1.05e-07
PH_hs_0025046	CAPN15	Homo sapiens calpain 15 (CAPN15)	1	6650	NM_005632	NP_005623.1	ENSG00000282214	"ENST00000632256,ENST00000631587,ENST00000632067,ENST00000633331"		CAPN15	2.26772	0.0232495	NA	NA	NA	NA	NA	NA
PH_hs_0024768	COL21A1	"Homo sapiens collagen, type XXI, alpha 1 (COL21A1)"	1	81578	NM_030820	NP_110447.2	ENSG00000124749	"ENST00000488912,ENST00000244728,ENST00000370819,ENST00000467045,ENST00000482933,ENST00000467216,ENST00000461489,ENST00000484987,ENST00000469682,ENST00000456983,ENST00000370817,ENST00000535941"	"ENSP00000433624,ENSP00000244728,ENSP00000359855,ENSP00000390958,ENSP00000359853,ENSP00000444384"	COL21A1	2.26488	0.0442412	NA	NA	NA	NA	NA	NA
PH_hs_0043158	BASP1	"Homo sapiens brain abundant, membrane attached signal protein 1 (BASP1)"	1	10409	"NM_001271606,NM_006317"	"NP_001258535.1,NP_006308.3"	ENSG00000176788	"ENST00000606445,ENST00000322611,ENST00000616743"	"ENSP00000476090,ENSP00000319281,ENSP00000482066"	BASP1	2.6356	1.62e-09	BASP1	2.79366	1.65e-05	BASP1	2.34034	7.28e-07
PH_hs_0031347	ATP1B2	"Homo sapiens ATPase, Na+/K+ transporting, beta 2 polypeptide (ATP1B2)"	1	482	NM_001678	NP_001669.3	ENSG00000129244	"ENST00000577026,ENST00000250111,ENST00000577113"	"ENSP00000459145,ENSP00000250111,ENSP00000460499"	ATP1B2	3.30139	1.36e-07	ATP1B2	2.43491	4.72e-05	ATP1B2	2.32481	0.000322693
PH_hs_0025083	ATCAY	"Homo sapiens ataxia, cerebellar, Cayman type (ATCAY)"	1	85300	NM_033064	NP_149053.1	ENSG00000167654	"ENST00000598136,ENST00000450849,ENST00000595916,ENST00000597739,ENST00000600960,ENST00000601323"	"ENSP00000471731,ENSP00000390941,ENSP00000472263,ENSP00000470842"	ATCAY	2.60257	0.00341544	ATCAY	1.75437	0.000873262	ATCAY	2.32346	0.000161242
PH_hs_0038309	TMEM151B	Homo sapiens transmembrane protein 151B (TMEM151B)	1	441151	NM_001137560	NP_001131032.1	ENSG00000178233	"ENST00000451188,ENST00000438774"	"ENSP00000393161,ENSP00000409337"	TMEM151B	2.57675	0.000120538	TMEM151B	2.9402	0.000407867	TMEM151B	2.31392	0.00364697
PH_hs_0023725	NOTCH1	Homo sapiens notch 1 (NOTCH1)	1	4851	NM_017617	NP_060087.3	ENSG00000148400	"ENST00000277541,ENST00000494783,ENST00000491649"	ENSP00000277541	NOTCH1	2.24662	0.000478021	NA	NA	NA	NA	NA	NA
PH_hs_0063426	GOLGA7B	"Homo sapiens golgin A7 family, member B (GOLGA7B)"	1	401647	NM_001010917	NP_001010917.1	ENSG00000155265	"ENST00000370602,ENST00000423054,ENST00000596005"	"ENSP00000359634,ENSP00000471396"	NA	NA	NA	NA	NA	NA	GOLGA7B	2.31172	0.0418984
PH_hs_0010200	RPRML	Homo sapiens reprimo-like (RPRML)	1	388394	NM_203400	NP_981945.1	ENSG00000179673	ENST00000322329	ENSP00000318032	NA	NA	NA	RPRML	2.29373	3.85e-05	RPRML	2.30959	0.00129215
PH_hs_0036800	H19	"Homo sapiens H19, imprinted maternally expressed transcript (non-protein coding)"	1	283120	NR_002196	-	ENSG00000130600	"ENST00000414790,ENST00000442037,ENST00000411861,ENST00000439725,ENST00000412788,ENST00000422826,ENST00000446406,ENST00000417089,ENST00000411754,ENST00000431095,ENST00000436715,ENST00000428066,ENST00000447298"		H19	3.55591	9.94e-06	H19	1.87279	0.010295	H19	2.30534	0.000340794
PH_hs_0012827	PAQR6	Homo sapiens progestin and adipoQ receptor family member VI (PAQR6)	1	79957	"NM_198406,NM_024897"	"NP_940798.1,NP_079173.2"	ENSG00000160781	"ENST00000492619,ENST00000292291,ENST00000335852,ENST00000340183,ENST00000491107,ENST00000368270,ENST00000468632,ENST00000480773,ENST00000470198,ENST00000475507,ENST00000623241,ENST00000613336,ENST00000612424,ENST00000356983,ENST00000540423"	"ENSP00000292291,ENSP00000338330,ENSP00000341926,ENSP00000357253,ENSP00000485607,ENSP00000479864,ENSP00000482685,ENSP00000349474,ENSP00000443167"	PAQR6	1.87167	0.000388187	PAQR6	2.26876	2.45e-05	PAQR6	2.30118	0.000155768
PH_hs_0061039	SUN2	Homo sapiens Sad1 and UNC84 domain containing 2 (SUN2)	1	25777	"NM_001199580,NM_001199579,NM_015374"	"NP_001186509.1,NP_001186508.1,NP_056189.1"	ENSG00000100242	"ENST00000405510,ENST00000405018,ENST00000406622,ENST00000455125,ENST00000470642,ENST00000477262,ENST00000469086,ENST00000464202,ENST00000430185,ENST00000438058,ENST00000456894,ENST00000480307,ENST00000420859,ENST00000452294,ENST00000494273,ENST00000433561,ENST00000417332,ENST00000439339"	"ENSP00000385740,ENSP00000385616,ENSP00000383992,ENSP00000390154,ENSP00000403694,ENSP00000406941,ENSP00000415588,ENSP00000408834,ENSP00000414950,ENSP00000411615,ENSP00000412928,ENSP00000393271"	SUN2	2.23669	0.0102303	NA	NA	NA	NA	NA	NA
PH_hs_0009512	C1QTNF5|MFRP	Homo sapiens C1q and tumor necrosis factor related protein 5 (C1QTNF5)|Homo sapiens membrane frizzled-related protein (MFRP)	4	114902|83552	NM_015645|NM_031433	NP_056460.1|NP_113621.1	ENSG00000223953|ENSG00000259159	"ENST00000525657,ENST00000528368|ENST00000530681,ENST00000619721"	"ENSP00000431140|ENSP00000456533,ENSP00000481824"	C1QTNF5|MFRP	2.77948	3.64e-05	C1QTNF5|MFRP	2.30997	0.000240343	C1QTNF5|MFRP	2.30093	0.00102716
PH_hs_0027540	RPE65	Homo sapiens retinal pigment epithelium-specific protein 65kDa (RPE65)	1	6121	NM_000329	NP_000320.1	ENSG00000116745	ENST00000262340	ENSP00000262340	NA	NA	NA	RPE65	2.91419	0.0111286	RPE65	2.27882	0.018122
PH_hs_0049273	CERKL	Homo sapiens ceramide kinase-like (CERKL)	1	375298	"NM_001160277,NM_001030313,NM_001030312,NM_001030311,NM_201548,NR_027690,NR_027689"	"NP_001153749.1,NP_001025484.1,NP_001025483.1,NP_001025482.1,NP_963842.1,-,-"	ENSG00000188452	"ENST00000410087,ENST00000409440,ENST00000374969,ENST00000452174,ENST00000339098,ENST00000374970,ENST00000374967,ENST00000494398,ENST00000421817,ENST00000479558,ENST00000466715,ENST00000460319,ENST00000476070,ENST00000497337"	"ENSP00000386725,ENSP00000387080,ENSP00000364108,ENSP00000409198,ENSP00000341159,ENSP00000364109,ENSP00000364106,ENSP00000411466"	NA	NA	NA	CERKL	2.57825	0.000178998	CERKL	2.27493	0.00111677
PH_hs_0017197	OTUD7A	Homo sapiens OTU deubiquitinase 7A (OTUD7A)	1	161725	NM_130901	NP_570971.1	ENSG00000169918	"ENST00000307050,ENST00000560536,ENST00000558371,ENST00000560598"	"ENSP00000305926,ENSP00000453622,ENSP00000453883"	OTUD7A	2.42411	0.00128962	OTUD7A	4.1046	8.41e-08	OTUD7A	2.27132	0.0201177
PH_hs_0002906	WFDC1	Homo sapiens WAP four-disulfide core domain 1 (WFDC1)	1	58189	NM_021197	NP_067020.2	ENSG00000103175	"ENST00000219454,ENST00000568638,ENST00000613603,ENST00000567056,ENST00000622779"	"ENSP00000219454,ENSP00000456920,ENSP00000481580"	WFDC1	1.57807	0.00757957	WFDC1	2.78304	0.00117559	WFDC1	2.27066	1.08e-05
PH_hs_0028505	ZDHHC22	"Homo sapiens zinc finger, DHHC-type containing 22 (ZDHHC22)"	1	283576	NM_174976	NP_777636.2	ENSG00000177108	"ENST00000319374,ENST00000555389,ENST00000555327"	"ENSP00000318222,ENSP00000451337,ENSP00000450478"	ZDHHC22	2.25307	0.0276757	ZDHHC22	2.03855	0.0292956	ZDHHC22	2.26762	7.91e-08
PH_hs_0047382	PTEN	Homo sapiens phosphatase and tensin homolog (PTEN)	1	5728	NM_000314	NP_000305.3	ENSG00000171862	"ENST00000371953,ENST00000487939,ENST00000462694,ENST00000618586,ENST00000498703,ENST00000472832,ENST00000610634"	"ENSP00000361021,ENSP00000483066,ENSP00000477517"	PTEN	2.05441	0.00036238	PTEN	3.45525	1.66e-05	PTEN	2.26498	1.11e-05
PH_hs_0009210	MDFI	Homo sapiens MyoD family inhibitor (MDFI)	1	4188	NM_005586	NP_005577.1	ENSG00000112559	"ENST00000432027,ENST00000419164,ENST00000373051,ENST00000441667,ENST00000230321,ENST00000373050,ENST00000446650,ENST00000435476,ENST00000471092"	"ENSP00000413226,ENSP00000393881,ENSP00000362142,ENSP00000406600,ENSP00000230321,ENSP00000362141,ENSP00000411829,ENSP00000403587"	MDFI	3.24796	0.000167245	MDFI	2.5541	0.000364322	MDFI	2.25799	0.000149826
PH_hs_0017168	SMIM18	Homo sapiens small integral membrane protein 18 (SMIM18)	1	100507341	NM_001206847	NP_001193776.1	ENSG00000253457	"ENST00000517349,ENST00000626298"	"ENSP00000428858,ENSP00000486237"	SMIM18	1.8429	8.66e-05	SMIM18	2.16787	2.6e-05	SMIM18	2.24837	0.00263525
PH_hs_0048731	PCYT1B	"Homo sapiens phosphate cytidylyltransferase 1, choline, beta (PCYT1B)"	1	9468	"NM_001163265,NM_001163264,NM_004845"	"NP_001156737.1,NP_001156736.1,NP_004836.2"	ENSG00000102230	"ENST00000379145,ENST00000356768,ENST00000379144,ENST00000496020"	"ENSP00000368440,ENSP00000349211,ENSP00000368439,ENSP00000436562"	PCYT1B	2.8915	2.89e-05	PCYT1B	2.16496	0.000359988	PCYT1B	2.24281	0.00253878
PH_hs_0061783	NA	NA	1	NA	NA	NA	ENSG00000153956	ENSG00000153956	"ENSP00000349320,ENSP00000409374,ENSP00000405395,ENSP00000348589"	NA	2.04115	0.000969624	NA	3.1763	0.000557369	NA	2.24107	0.00191639
PH_hs_0030240	RBPMS2	Homo sapiens RNA binding protein with multiple splicing 2 (RBPMS2)	1	348093	NM_194272	NP_919248.1	ENSG00000166831	"ENST00000560606,ENST00000300069"	"ENSP00000456720,ENSP00000300069"	RBPMS2	2.1841	0.00626394	NA	NA	NA	NA	NA	NA
PH_hs_0063589	FBXO2	Homo sapiens F-box protein 2 (FBXO2)	1	26232	NM_012168	NP_036300.2	ENSG00000116661	"ENST00000354287,ENST00000471501,ENST00000466919,ENST00000465901,ENST00000475961"	"ENSP00000346240,ENSP00000473649"	NA	NA	NA	FBXO2	2.47327	0.022561	FBXO2	2.22596	0.00730057
PH_hs_0045307	XAGE2	"Homo sapiens X antigen family, member 2 (XAGE2)"	1	9502	NM_130777	NP_570133.1	ENSG00000155622	ENST00000286049	ENSP00000286049	XAGE2	1.63156	1.91e-05	XAGE2	1.90585	4.18e-05	XAGE2	2.21882	0.000282182
PH_hs_0024408	ARSE	Homo sapiens arylsulfatase E (chondrodysplasia punctata 1)	1	415	NM_000047	NP_000038.2	ENSG00000157399	"ENST00000381134,ENST00000438544,ENST00000483425,ENST00000496095,ENST00000545496,ENST00000540563"	"ENSP00000370526,ENSP00000406528,ENSP00000441417,ENSP00000438198"	ARSE	1.63383	0.0465066	ARSE	2.31845	0.00553524	ARSE	2.21631	0.000220432
PH_hs_0033200	MAP1LC3A	Homo sapiens microtubule-associated protein 1 light chain 3 alpha (MAP1LC3A)	1	84557	"NM_181509,NM_032514"	"NP_852610.1,NP_115903.1"	ENSG00000101460	"ENST00000374837,ENST00000360668,ENST00000397709,ENST00000476428"	"ENSP00000363970,ENSP00000353886,ENSP00000380821"	MAP1LC3A	2.65903	7.59e-05	MAP1LC3A	2.65365	7.09e-05	MAP1LC3A	2.21195	0.000958519
PH_hs_0001940	SCG3	Homo sapiens secretogranin III (SCG3)	1	29106	"NM_001165257,NM_013243"	"NP_001158729.1,NP_037375.2"	ENSG00000104112	"ENST00000220478,ENST00000542355,ENST00000558709"	"ENSP00000220478,ENSP00000445205,ENSP00000452745"	SCG3	1.84269	0.00225111	SCG3	2.0822	0.000954603	SCG3	2.20927	1.26e-06
PH_hs_0062621	MTRNR2L7	Homo sapiens MT-RNR2-like 7 (MTRNR2L7)	1	100288485	NM_001190489	NP_001177418.1	ENSG00000256892	ENST00000544824	ENSP00000439985	NA	NA	NA	MTRNR2L7	3.28758	0.00131611	MTRNR2L7	2.20769	0.0028564
PH_hs_0031099	EMILIN3	Homo sapiens elastin microfibril interfacer 3 (EMILIN3)	1	90187	NM_052846	NP_443078.1	ENSG00000183798	ENST00000332312	ENSP00000332806	EMILIN3	2.16772	0.0146561	NA	NA	NA	NA	NA	NA
PH_hs_0027058	CBX4	Homo sapiens chromobox homolog 4 (CBX4)	1	8535	NM_003655	NP_003646.2	ENSG00000141582	"ENST00000269397,ENST00000448310,ENST00000495122,ENST00000494546"	"ENSP00000269397,ENSP00000415348,ENSP00000461198"	CBX4	2.16547	0.029794	NA	NA	NA	NA	NA	NA
PH_hs_0000718	CBLN2	Homo sapiens cerebellin 2 precursor (CBLN2)	1	147381	NM_182511	NP_872317.1	ENSG00000141668	"ENST00000585159,ENST00000269503,ENST00000581425,ENST00000584764,ENST00000583651,ENST00000581073,ENST00000580889,ENST00000583570,ENST00000582667"	"ENSP00000463771,ENSP00000269503,ENSP00000464490,ENSP00000462632"	NA	NA	NA	CBLN2	2.5622	0.004678	CBLN2	2.2038	0.00118445
PH_hs_0011491	CDH1	"Homo sapiens cadherin 1, type 1, E-cadherin (epithelial)"	1	999	NM_004360	NP_004351.1	ENSG00000039068	"ENST00000261769,ENST00000566612,ENST00000422392,ENST00000566510,ENST00000562836,ENST00000564676,ENST00000564745,ENST00000561751,ENST00000567320,ENST00000565810,ENST00000562118,ENST00000612417,ENST00000621016,ENST00000611625"	"ENSP00000261769,ENSP00000454782,ENSP00000414946,ENSP00000458139,ENSP00000463170,ENSP00000478360,ENSP00000480664,ENSP00000481063"	CDH1	2.16136	0.00378704	NA	NA	NA	NA	NA	NA
PH_hs_0060870	LHX6	Homo sapiens LIM homeobox 6 (LHX6)	1	26468	"NM_001242335,NM_001242334,NM_001242333,NM_199160,NM_014368"	"NP_001229264.1,NP_001229263.1,NP_001229262.1,NP_954629.2,NP_055183.2"	ENSG00000106852	"ENST00000373755,ENST00000373754,ENST00000394319,ENST00000340587,ENST00000559895,ENST00000541397,ENST00000482062,ENST00000464484,ENST00000558672,ENST00000560152,ENST00000560485,ENST00000559529"	"ENSP00000362860,ENSP00000362859,ENSP00000377854,ENSP00000340137,ENSP00000475927,ENSP00000441464,ENSP00000453798,ENSP00000452811,ENSP00000453606"	LHX6	2.6942	0.000493795	LHX6	2.1352	0.0113974	LHX6	2.20224	0.00636868
PH_hs_0031784	SAMD1	Homo sapiens sterile alpha motif domain containing 1 (SAMD1)	1	90378	NM_138352	NP_612361.1	NA	NA	NA	SAMD1	2.15203	0.034586	NA	NA	NA	NA	NA	NA
PH_hs_0029189	NKX6-2	Homo sapiens NK6 homeobox 2 (NKX6-2)	1	84504	NM_177400	NP_796374.1	ENSG00000148826	"ENST00000441365,ENST00000368592"	ENSP00000357581	NKX6-2	2.38139	0.00315404	NKX6-2	2.85373	0.00142931	NKX6-2	2.19127	0.010409
PH_hs_0033088	CACNA2D2	"Homo sapiens calcium channel, voltage-dependent, alpha 2/delta subunit 2 (CACNA2D2)"	1	9254	"NM_001005505,NM_001174051,NM_006030"	"NP_001005505.1,NP_001167522.1,NP_006021.2"	ENSG00000007402	"ENST00000423994,ENST00000429770,ENST00000266039,ENST00000360963,ENST00000483620,ENST00000424201,ENST00000479441,ENST00000487413"	"ENSP00000407393,ENSP00000404631,ENSP00000266039,ENSP00000354228,ENSP00000390329,ENSP00000418081"	CACNA2D2	2.14906	0.000491291	CACNA2D2	1.87134	0.00332751	NA	NA	NA
PH_hs_0019779	HCFC1R1	Homo sapiens host cell factor C1 regulator 1 (XPO1 dependent)	1	54985	"NM_001002018,NM_001002017,NM_017885"	"NP_001002018.1,NP_001002017.1,NP_060355.1"	ENSG00000103145	"ENST00000248089,ENST00000574151,ENST00000576921,ENST00000573095,ENST00000572355,ENST00000575214,ENST00000574980,ENST00000354679,ENST00000573842"	"ENSP00000248089,ENSP00000459178,ENSP00000458971,ENSP00000460639,ENSP00000346708,ENSP00000458628"	HCFC1R1	2.03337	0.00302864	HCFC1R1	1.71097	0.000837747	HCFC1R1	2.18399	0.000203124
PH_hs_0005091	NPTXR	Homo sapiens neuronal pentraxin receptor (NPTXR)	1	23467	NM_014293	NP_055108.2	ENSG00000221890	ENST00000333039	ENSP00000327545	NPTXR	2.14177	0.0387918	NA	NA	NA	NA	NA	NA
PH_hs_0001105	CTSF	Homo sapiens cathepsin F (CTSF)	1	8722	NM_003793	NP_003784.2	ENSG00000174080	"ENST00000310325,ENST00000527141,ENST00000525733,ENST00000524994,ENST00000530565,ENST00000529199,ENST00000529561,ENST00000533168,ENST00000526010"	"ENSP00000310832,ENSP00000434936,ENSP00000433082,ENSP00000435822"	CTSF	1.67287	0.000524823	CTSF	2.19581	3.91e-06	CTSF	2.18274	8.48e-08
PH_hs_0022372	CHGA	Homo sapiens chromogranin A (CHGA)	1	1113	NM_001275	NP_001266.1	ENSG00000100604	"ENST00000216492,ENST00000556076,ENST00000334654,ENST00000553866,ENST00000556098,ENST00000556876"	"ENSP00000216492,ENSP00000450801,ENSP00000334023"	CHGA	2.8091	0.000123439	CHGA	3.03146	8.59e-06	CHGA	2.17786	0.00929425
PH_hs_0016636	CNOT3	"Homo sapiens CCR4-NOT transcription complex, subunit 3 (CNOT3)"	1	4849	NM_014516	NP_055331.1	ENSG00000274616	"ENST00000616264,ENST00000618717,ENST00000615629,ENST00000621174,ENST00000615038,ENST00000612466,ENST00000613636,ENST00000616359,ENST00000615030"	"ENSP00000480755,ENSP00000484020,ENSP00000478143,ENSP00000484040,ENSP00000480697"	CNOT3	2.13184	0.0442962	NA	NA	NA	NA	NA	NA
PH_hs_0042962	MSMP	"Homo sapiens microseminoprotein, prostate associated (MSMP)"	1	692094	NM_001044264	NP_001037729.1	ENSG00000215183	"ENST00000436428,ENST00000414286"	ENSP00000419194	NA	NA	NA	MSMP	2.5592	1.13e-08	MSMP	2.1636	1.33e-06
PH_hs_0034193	SF3A1	"Homo sapiens splicing factor 3a, subunit 1, 120kDa (SF3A1)"	1	10291	NM_005877	NP_005868.1	ENSG00000099995	"ENST00000215793,ENST00000411423,ENST00000444440,ENST00000485618,ENST00000498259,ENST00000447376,ENST00000471037,ENST00000471342,ENST00000463818,ENST00000496189"	"ENSP00000215793,ENSP00000412715,ENSP00000400862,ENSP00000397267"	SF3A1	2.11715	0.00221946	NA	NA	NA	NA	NA	NA
PH_hs_0000615	BRINP1	Homo sapiens bone morphogenetic protein/retinoic acid inducible neural-specific 1 (BRINP1)	1	1620	NM_014618	NP_055433.2	ENSG00000078725	"ENST00000482797,ENST00000265922,ENST00000373964"	"ENSP00000265922,ENSP00000363075"	BRINP1	1.88435	4.45e-05	BRINP1	3.24116	1.24e-07	BRINP1	2.16257	1.3e-11
PH_hs_0010009	PRICKLE3	Homo sapiens prickle homolog 3 (Drosophila)	1	4007	NM_006150	NP_006141.2	ENSG00000012211	"ENST00000540849,ENST00000599218,ENST00000453382,ENST00000614014,ENST00000432913,ENST00000376310,ENST00000376317,ENST00000611313"	"ENSP00000446051,ENSP00000470248,ENSP00000388599,ENSP00000390620,ENSP00000365494"	PRICKLE3	2.10725	0.0433516	NA	NA	NA	NA	NA	NA
PH_hs_0004249	MLC1	Homo sapiens megalencephalic leukoencephalopathy with subcortical cysts 1 (MLC1)	1	23209	"NM_015166,NM_139202"	"NP_055981.1,NP_631941.1"	ENSG00000100427	"ENST00000395876,ENST00000311597,ENST00000483836,ENST00000442311,ENST00000470008"	"ENSP00000379216,ENSP00000310375,ENSP00000401385"	MLC1	2.45862	0.000162736	MLC1	1.69599	0.000356265	MLC1	2.15475	0.000295546
PH_hs_0004322	SLA	Homo sapiens Src-like-adaptor (SLA)	1	6503	"NM_006748,NM_001045557,NM_001045556"	"NP_006739.2,NP_001039022.2,NP_001039021.1"	ENSG00000155926	"ENST00000338087,ENST00000427060,ENST00000395352,ENST00000517549,ENST00000524345,ENST00000517648,ENST00000522119,ENST00000523224,ENST00000521823,ENST00000519341,ENST00000522002,ENST00000518565,ENST00000520106,ENST00000522432,ENST00000519504,ENST00000518594,ENST00000521302,ENST00000523610,ENST00000519747,ENST00000519558,ENST00000522946,ENST00000517615,ENST00000517932"	"ENSP00000337548,ENSP00000394049,ENSP00000378759,ENSP00000427928,ENSP00000428559,ENSP00000430596,ENSP00000429681,ENSP00000429844,ENSP00000430184,ENSP00000428087,ENSP00000428971,ENSP00000429143"	NA	NA	NA	SLA	2.33043	9e-07	SLA	2.15331	8.65e-07
PH_hs_0016882	RFTN2	Homo sapiens raftlin family member 2 (RFTN2)	1	130132	NM_144629	NP_653230.2	ENSG00000162944	"ENST00000295049,ENST00000494346,ENST00000454447,ENST00000429081"	"ENSP00000295049,ENSP00000387459,ENSP00000398128"	RFTN2	2.09939	0.000182461	RFTN2	2.27929	1.72e-07	RFTN2	2.14089	0.000775718
PH_hs_0004004	GAS1	Homo sapiens growth arrest-specific 1 (GAS1)	1	2619	NM_002048	NP_002039.2	ENSG00000180447	ENST00000298743	ENSP00000298743	GAS1	2.60206	1.42e-07	GAS1	2.26112	5.46e-05	GAS1	2.13987	2.72e-09
PH_hs_0032209	LINGO1	Homo sapiens leucine rich repeat and Ig domain containing 1 (LINGO1)	1	84894	NM_032808	NP_116197.4	ENSG00000169783	"ENST00000355300,ENST00000561030,ENST00000557798,ENST00000561686,ENST00000567726,ENST00000566711,ENST00000559893,ENST00000564472,ENST00000570216,ENST00000562933,ENST00000563316,ENST00000567605,ENST00000568951,ENST00000564066"	"ENSP00000347451,ENSP00000453853,ENSP00000453780,ENSP00000455605,ENSP00000454465,ENSP00000454687,ENSP00000454051,ENSP00000454245,ENSP00000454577,ENSP00000456516,ENSP00000457101"	LINGO1	2.76704	0.0024587	LINGO1	3.21362	3.3e-05	LINGO1	2.13707	0.0161156
PH_hs_0023935	ANKRD40	Homo sapiens ankyrin repeat domain 40 (ANKRD40)	1	91369	NM_052855	NP_443087.1	ENSG00000154945	"ENST00000285243,ENST00000513072,ENST00000507114"	"ENSP00000285243,ENSP00000468442"	ANKRD40	2.08064	0.000142292	ANKRD40	1.7009	0.035509	NA	NA	NA
PH_hs_0010384	TMEM100	Homo sapiens transmembrane protein 100 (TMEM100)	1	55273	"NM_018286,NM_001099640"	"NP_060756.2,NP_001093110.1"	ENSG00000166292	"ENST00000424486,ENST00000575734,ENST00000571679,ENST00000575685,ENST00000570586,ENST00000575806"	"ENSP00000395328,ENSP00000465638,ENSP00000459290"	NA	NA	NA	TMEM100	1.99829	3.12e-06	TMEM100	2.13033	9.63e-05
PH_hs_0048904	CYGB	Homo sapiens cytoglobin (CYGB)	1	114757	NM_134268	NP_599030.1	ENSG00000161544	"ENST00000293230,ENST00000586160,ENST00000589342,ENST00000590175,ENST00000589145"	"ENSP00000293230,ENSP00000466448,ENSP00000464817,ENSP00000468559"	CYGB	2.23112	0.00776378	CYGB	2.64967	0.00264795	CYGB	2.12878	0.0142856
PH_hs_0005870	SLC4A11	"Homo sapiens solute carrier family 4, sodium borate transporter, member 11 (SLC4A11)"	1	83959	"NM_032034,NM_001174090,NM_001174089"	"NP_114423.1,NP_001167561.1,NP_001167560.1"	ENSG00000088836	"ENST00000380056,ENST00000380059,ENST00000474451,ENST00000539553,ENST00000488544,ENST00000470631,ENST00000437836"	"ENSP00000369396,ENSP00000369399,ENSP00000476859,ENSP00000441370,ENSP00000404271"	SLC4A11	2.07728	0.0017412	NA	NA	NA	NA	NA	NA
PH_hs_0045139	CSTF3	"Homo sapiens cleavage stimulation factor, 3' pre-RNA, subunit 3, 77kDa (CSTF3)"	1	1479	NM_001033506	NP_001028678.1	ENSG00000176102	"ENST00000528865,ENST00000323959,ENST00000524827,ENST00000526480,ENST00000438862,ENST00000431742,ENST00000524556,ENST00000524775"	"ENSP00000435138,ENSP00000315791,ENSP00000431355,ENSP00000388711,ENSP00000393064,ENSP00000434753,ENSP00000431903"	CSTF3	1.76194	0.00115152	CSTF3	2.40849	2.57e-05	CSTF3	2.12458	0.00259241
PH_hs_0024078	DLL1	Homo sapiens delta-like 1 (Drosophila)	1	28514	NM_005618	NP_005609.3	ENSG00000198719	"ENST00000366756,ENST00000630500"	"ENSP00000355718,ENSP00000486351"	DLL1	2.42025	0.000637161	DLL1	2.16256	1.97e-06	DLL1	2.11996	4.63e-05
PH_hs_0026046	PLEKHB1	"Homo sapiens pleckstrin homology domain containing, family B (evectins)"	1	58473	"NM_001130036,NM_001130035,NM_001130034,NM_001130033,NM_021200"	"NP_001123508.1,NP_001123507.1,NP_001123506.1,NP_001123505.1,NP_067023.1"	ENSG00000021300	"ENST00000354190,ENST00000398492,ENST00000536527,ENST00000227214,ENST00000398494,ENST00000543085,ENST00000544532,ENST00000545798,ENST00000539157,ENST00000546251,ENST00000535582,ENST00000538227,ENST00000541760,ENST00000543524,ENST00000541597,ENST00000535129,ENST00000542389,ENST00000540431,ENST00000426191,ENST00000540157,ENST00000545106,ENST00000544282"	"ENSP00000346127,ENSP00000381505,ENSP00000440122,ENSP00000227214,ENSP00000381507,ENSP00000441224,ENSP00000443899,ENSP00000445990,ENSP00000439714,ENSP00000438809,ENSP00000445807,ENSP00000444453,ENSP00000442136,ENSP00000442616,ENSP00000440102,ENSP00000441558"	PLEKHB1	2.53265	0.00459627	PLEKHB1	1.6451	0.017234	PLEKHB1	2.11802	0.0191653
PH_hs_0033168	DLX1	Homo sapiens distal-less homeobox 1 (DLX1)	1	1745	"NM_001038493,NM_178120"	"NP_001033582.1,NP_835221.2"	ENSG00000144355	"ENST00000361609,ENST00000469444,ENST00000361725,ENST00000341900,ENST00000409492,ENST00000475989,ENST00000550686"	"ENSP00000354865,ENSP00000448827,ENSP00000354478,ENSP00000341786"	DLX1	2.54407	5.28e-06	DLX1	1.74638	0.00830702	DLX1	2.10993	0.000753582
PH_hs_0033647	DLGAP3	"Homo sapiens discs, large (Drosophila)"	1	58512	NM_001080418	NP_001073887.1	ENSG00000116544	"ENST00000373347,ENST00000495979,ENST00000235180"	"ENSP00000362444,ENSP00000235180"	DLGAP3	2.06601	0.04017	DLGAP3	2.04222	0.00800178	NA	NA	NA
PH_hs_0008058	C1QL1	"Homo sapiens complement component 1, q subcomponent-like 1 (C1QL1)"	1	10882	NM_006688	NP_006679.1	ENSG00000131094	ENST00000253407	ENSP00000253407	C1QL1	2.46627	0.000274064	NA	NA	NA	C1QL1	2.10285	1.91e-05
PH_hs_0014150	ASIC1	Homo sapiens acid sensing (proton gated)	1	41	"NM_001256830,NM_020039,NM_001095,NR_046389"	"NP_001243759.1,NP_064423.2,NP_001086.2,-"	ENSG00000110881	"ENST00000228468,ENST00000447966,ENST00000550558,ENST00000453327,ENST00000551199,ENST00000552438,ENST00000549792,ENST00000548350,ENST00000552633"	"ENSP00000228468,ENSP00000400228,ENSP00000448263,ENSP00000402896,ENSP00000450247,ENSP00000446863"	ASIC1	2.06115	0.0266457	NA	NA	NA	NA	NA	NA
PH_hs_0016378	CDH12	"Homo sapiens cadherin 12, type 2 (N-cadherin 2)"	1	1010	NM_004061	NP_004052.2	ENSG00000154162	"ENST00000504376,ENST00000382254,ENST00000522262,ENST00000521384,ENST00000517378,ENST00000518209,ENST00000521745,ENST00000520668,ENST00000619694"	"ENSP00000423577,ENSP00000371689,ENSP00000428786,ENSP00000480493"	CDH12	2.18239	0.00206203	CDH12	3.29276	0.000647213	CDH12	2.10006	0.00771832
PH_hs_0010025	TEAD2	Homo sapiens TEA domain family member 2 (TEAD2)	1	8463	"NM_001256662,NM_001256659,NM_001256658,NM_003598,NM_001256661,NM_001256660"	"NP_001243591.1,NP_001243588.1,NP_001243587.1,NP_003589.1,NP_001243590.1,NP_001243589.1"	ENSG00000074219	"ENST00000598810,ENST00000593945,ENST00000601519,ENST00000311227,ENST00000377214,ENST00000539846,ENST00000598823,ENST00000598397,ENST00000596757,ENST00000595233"	"ENSP00000472109,ENSP00000469640,ENSP00000469672,ENSP00000310701,ENSP00000366419,ENSP00000437928,ENSP00000471743,ENSP00000472397"	TEAD2	2.06061	6.17e-05	NA	NA	NA	NA	NA	NA
PH_hs_0045859	UQCRB	Homo sapiens ubiquinol-cytochrome c reductase binding protein (UQCRB)	1	7381	"NM_001254752,NM_001199975,NM_006294,NR_045639"	"NP_001241681.1,NP_001186904.1,NP_006285.1,-"	ENSG00000156467	"ENST00000287022,ENST00000517603,ENST00000521036,ENST00000518876,ENST00000517523,ENST00000518406,ENST00000521948,ENST00000523920,ENST00000519322"	"ENSP00000287022,ENSP00000430672,ENSP00000427862,ENSP00000429787,ENSP00000430494,ENSP00000430560"	NA	NA	NA	UQCRB	2.25965	0.000239502	UQCRB	2.09997	0.000251364
PH_hs_0012179	ARMCX4	"Homo sapiens armadillo repeat containing, X-linked 4 (ARMCX4)"	1	100131755	NR_028407	-	ENSG00000196440	"ENST00000433011,ENST00000430461,ENST00000453574,ENST00000431677,ENST00000445416,ENST00000452188,ENST00000455331,ENST00000442270,ENST00000354842,ENST00000423738"	"ENSP00000424452,ENSP00000422573,ENSP00000425302,ENSP00000423440,ENSP00000426585,ENSP00000423927,ENSP00000404304"	ARMCX4	1.85879	0.0285735	ARMCX4	2.19316	0.0361872	ARMCX4	2.09659	0.025431
PH_hs_0025446	GLCCI1	Homo sapiens glucocorticoid induced 1 (GLCCI1)	1	113263	NM_138426	NP_612435.1	ENSG00000106415	"ENST00000223145,ENST00000414914,ENST00000430798,ENST00000492797,ENST00000460897,ENST00000470583,ENST00000474269,ENST00000489405,ENST00000438949,ENST00000496617,ENST00000482540,ENST00000491947"	"ENSP00000223145,ENSP00000406569,ENSP00000396171,ENSP00000393942"	GLCCI1	1.97598	2.57e-05	GLCCI1	2.06056	0.000212747	GLCCI1	2.09126	9.03e-06
PH_hs_0024101	BTBD2	Homo sapiens BTB (POZ)	1	55643	NM_017797	NP_060267.2	ENSG00000133243	"ENST00000592895,ENST00000589685,ENST00000255608,ENST00000592082,ENST00000587825,ENST00000611545,ENST00000587225,ENST00000589200,ENST00000590646,ENST00000587742,ENST00000588395"	"ENSP00000255608,ENSP00000481163,ENSP00000467113,ENSP00000466686,ENSP00000481529,ENSP00000483892,ENSP00000478992"	BTBD2	2.04691	0.0448211	NA	NA	NA	NA	NA	NA
PH_hs_0027946	B3GALT2	"Homo sapiens UDP-Gal:betaGlcNAc beta 1,3-galactosyltransferase, polypeptide 2 (B3GALT2)"	1	8707	NM_003783	NP_003774.1	ENSG00000162630	ENST00000367434	ENSP00000356404	B3GALT2	1.54952	0.0200417	B3GALT2	2.54612	0.0108269	B3GALT2	2.08696	0.000490886
PH_hs_0047732	PRDM8	Homo sapiens PR domain containing 8 (PRDM8)	1	56978	"NM_001099403,NM_020226"	"NP_001092873.1,NP_064611.3"	ENSG00000152784	"ENST00000508965,ENST00000509375,ENST00000506547,ENST00000511825,ENST00000504452,ENST00000508061,ENST00000515013,ENST00000507025,ENST00000415738,ENST00000339711"	"ENSP00000423985,ENSP00000425149,ENSP00000406998,ENSP00000339764"	NA	NA	NA	PRDM8	3.35517	4.97e-05	PRDM8	2.08313	0.000482206
PH_hs_0045588	PATZ1	Homo sapiens POZ (BTB)	1	23598	NM_032051	NP_114440.1	ENSG00000100105	"ENST00000266269,ENST00000405309,ENST00000351933,ENST00000494109,ENST00000465287,ENST00000215919"	"ENSP00000266269,ENSP00000384173,ENSP00000337520,ENSP00000215919"	PATZ1	2.04257	0.0230669	NA	NA	NA	NA	NA	NA
PH_hs_0013278	CACNB3	"Homo sapiens calcium channel, voltage-dependent, beta 3 subunit (CACNB3)"	1	784	"NM_001206917,NM_001206916,NM_001206915,NM_000725"	"NP_001193846.1,NP_001193845.1,NP_001193844.1,NP_000716.2"	ENSG00000167535	"ENST00000547693,ENST00000550391,ENST00000540990,ENST00000549226,ENST00000548860,ENST00000536187,ENST00000548874,ENST00000551716,ENST00000550168,ENST00000552465,ENST00000550064,ENST00000552022,ENST00000549971,ENST00000547818,ENST00000547392,ENST00000301050,ENST00000548279,ENST00000550771,ENST00000547230,ENST00000551544,ENST00000552812,ENST00000550190,ENST00000550483,ENST00000552480"	"ENSP00000449389,ENSP00000445495,ENSP00000444160,ENSP00000446611,ENSP00000448074,ENSP00000448137,ENSP00000446529,ENSP00000301050,ENSP00000449497,ENSP00000448304,ENSP00000447462,ENSP00000447261,ENSP00000448076"	CACNB3	2.45824	0.0432343	NA	NA	NA	CACNB3	2.07793	0.0219832
PH_hs_0025589	PREX1	"Homo sapiens phosphatidylinositol-3,4,5-trisphosphate-dependent Rac exchange factor 1 (PREX1)"	1	57580	NM_020820	NP_065871.2	ENSG00000124126	"ENST00000482556,ENST00000371941,ENST00000496915,ENST00000620554"	"ENSP00000434632,ENSP00000361009,ENSP00000481444"	PREX1	2.03998	0.000114815	NA	NA	NA	NA	NA	NA
PH_hs_0062551	RASA4CP	"Homo sapiens RAS p21 protein activator 4C, pseudogene (RASA4CP)"	1	401331	NR_024116	-	NA	NA	NA	RASA4CP	2.03635	0.0192041	NA	NA	NA	NA	NA	NA
PH_hs_0003661	TMSB15A	Homo sapiens thymosin beta 15a (TMSB15A)	1	11013	NM_021992	NP_068832.1	ENSG00000158164	ENST00000289373	ENSP00000289373	TMSB15A	1.92332	0.000142937	TMSB15A	2.27698	1.24e-05	TMSB15A	2.0655	0.000839013
PH_hs_0000564	IL17RB	Homo sapiens interleukin 17 receptor B (IL17RB)	1	55540	NM_018725	NP_061195.2	ENSG00000056736	"ENST00000288167,ENST00000475124,ENST00000494338"	"ENSP00000288167,ENSP00000418638"	NA	NA	NA	IL17RB	2.30476	0.000142654	IL17RB	2.06436	0.000524757
PH_hs_0000216	CENPA	Homo sapiens centromere protein A (CENPA)	1	1058	"NM_001042426,NM_001809"	"NP_001035891.1,NP_001800.1"	ENSG00000115163	"ENST00000475662,ENST00000335756,ENST00000472719,ENST00000233505,ENST00000419525,ENST00000460030"	"ENSP00000336868,ENSP00000233505,ENSP00000404963"	CENPA	1.65407	1.95e-05	CENPA	2.20567	1.18e-06	CENPA	2.05108	4.94e-07
PH_hs_0049086	GPR173	Homo sapiens G protein-coupled receptor 173 (GPR173)	1	54328	NM_018969	NP_061842.1	ENSG00000184194	"ENST00000332582,ENST00000375466"	"ENSP00000331600,ENSP00000364615"	GPR173	2.02957	0.0162967	NA	NA	NA	NA	NA	NA
PH_hs_0004696	NR4A2	"Homo sapiens nuclear receptor subfamily 4, group A, member 2 (NR4A2)"	1	4929	NM_006186	NP_006177.1	ENSG00000153234	"ENST00000339562,ENST00000426264,ENST00000409572,ENST00000417764,ENST00000417972,ENST00000409108,ENST00000429376,ENST00000406048,ENST00000424077,ENST00000421709"	"ENSP00000344479,ENSP00000389986,ENSP00000386747,ENSP00000415632,ENSP00000394671,ENSP00000386993,ENSP00000410952,ENSP00000385379,ENSP00000406808,ENSP00000388120"	NA	NA	NA	NR4A2	3.79612	6.81e-07	NR4A2	2.05006	0.00162144
PH_hs_0063416	DUSP26	Homo sapiens dual specificity phosphatase 26 (putative)	1	78986	NM_024025	NP_076930.1	ENSG00000133878	"ENST00000256261,ENST00000523956,ENST00000522982"	"ENSP00000256261,ENSP00000429176,ENSP00000430922"	NA	NA	NA	DUSP26	1.98758	2.35e-05	DUSP26	2.04279	8.53e-05
PH_hs_0014244	ACSBG1	Homo sapiens acyl-CoA synthetase bubblegum family member 1 (ACSBG1)	1	23205	"NM_001199377,NM_015162"	"NP_001186306.1,NP_055977.3"	ENSG00000103740	"ENST00000258873,ENST00000560124,ENST00000560817,ENST00000560183,ENST00000558301,ENST00000559707,ENST00000558728,ENST00000557935,ENST00000559114,ENST00000559241,ENST00000558130,ENST00000558828,ENST00000558793,ENST00000559713"	"ENSP00000258873,ENSP00000453605,ENSP00000453451,ENSP00000453447,ENSP00000453585,ENSP00000454188,ENSP00000453547,ENSP00000453800"	ACSBG1	1.65205	0.00767744	ACSBG1	2.41212	2e-05	ACSBG1	2.03799	5.75e-05
PH_hs_0012802	CNGA3	Homo sapiens cyclic nucleotide gated channel alpha 3 (CNGA3)	1	1261	"NM_001079878,NM_001298"	"NP_001073347.1,NP_001289.1"	ENSG00000144191	"ENST00000436404,ENST00000272602,ENST00000409937,ENST00000393503,ENST00000393504"	"ENSP00000410070,ENSP00000272602,ENSP00000386761,ENSP00000377140"	CNGA3	1.70058	0.00618408	CNGA3	1.86221	0.0232	CNGA3	2.03221	0.0072401
PH_hs_0009314	IRF2BP1	Homo sapiens interferon regulatory factor 2 binding protein 1 (IRF2BP1)	1	26145	NM_015649	NP_056464.1	ENSG00000170604	ENST00000302165	ENSP00000307265	IRF2BP1	2.01834	0.0036128	NA	NA	NA	NA	NA	NA
PH_hs_0045521	STOX1	Homo sapiens storkhead box 1 (STOX1)	1	219736	"NM_001130161,NM_152709"	"NP_001123633.1,NP_689922.3"	ENSG00000165730	"ENST00000298596,ENST00000399169,ENST00000399165,ENST00000399162"	"ENSP00000298596,ENSP00000382121,ENSP00000382118,ENSP00000382115"	STOX1	1.84596	0.0338608	STOX1	2.12696	0.0222161	STOX1	2.02947	0.00578091
PH_hs_0026863	RASSF4	Homo sapiens Ras association (RalGDS/AF-6)	1	83937	NM_032023	NP_114412.2	ENSG00000107551	"ENST00000489171,ENST00000340258,ENST00000427758,ENST00000483709,ENST00000462822,ENST00000428466,ENST00000472561,ENST00000465735,ENST00000471941,ENST00000471808,ENST00000484477,ENST00000493490"	"ENSP00000339692,ENSP00000409767,ENSP00000473555,ENSP00000413468,ENSP00000476848"	RASSF4	1.62651	0.0157393	RASSF4	2.21086	0.000542203	RASSF4	2.02541	0.000494119
PH_hs_0010296	TROAP	Homo sapiens trophinin associated protein (TROAP)	1	10024	NM_005480	NP_005471.3	ENSG00000135451	"ENST00000549275,ENST00000551245,ENST00000380327,ENST00000548311,ENST00000549891,ENST00000550346,ENST00000550709,ENST00000546735,ENST00000549534,ENST00000546776,ENST00000257909,ENST00000551192,ENST00000547807,ENST00000551567,ENST00000548817,ENST00000547923"	"ENSP00000449866,ENSP00000447509,ENSP00000369684,ENSP00000448313,ENSP00000446564,ENSP00000449588,ENSP00000449984,ENSP00000447876,ENSP00000449032,ENSP00000449245,ENSP00000257909,ENSP00000450306,ENSP00000446646,ENSP00000447244,ENSP00000447421"	TROAP	1.55952	0.00499357	TROAP	1.87055	0.000228821	TROAP	2.01532	5.74e-06
PH_hs_0004307	H1FX	"Homo sapiens H1 histone family, member X (H1FX)"	1	8971	NM_006026	NP_006017.1	ENSG00000184897	ENST00000333762	ENSP00000329662	H1FX	2.00814	0.0197796	NA	NA	NA	NA	NA	NA
PH_hs_0046157	TNS3	Homo sapiens tensin 3 (TNS3)	1	64759	NM_022748	NP_073585.8	ENSG00000136205	"ENST00000428457,ENST00000311160,ENST00000457718,ENST00000450444,ENST00000469470,ENST00000485555,ENST00000442536,ENST00000415929,ENST00000413551,ENST00000434451,ENST00000474346,ENST00000458317"	"ENSP00000387990,ENSP00000312143,ENSP00000414358,ENSP00000396914,ENSP00000389285,ENSP00000409415,ENSP00000388142,ENSP00000407464,ENSP00000388318"	TNS3	2.00973	0.000159859	TNS3	2.22183	1.62e-07	TNS3	2.01065	7.05e-06
PH_hs_0024964	CNNM3	Homo sapiens cyclin and CBS domain divalent metal cation transport mediator 3 (CNNM3)	1	26505	"NM_199078,NM_017623"	"NP_951060.1,NP_060093.3"	ENSG00000168763	"ENST00000377060,ENST00000305510,ENST00000465224,ENST00000494595,ENST00000480035"	"ENSP00000366260,ENSP00000305449"	CNNM3	2.00199	0.00429983	NA	NA	NA	NA	NA	NA
PH_hs_0025337	ALDH1L1	"Homo sapiens aldehyde dehydrogenase 1 family, member L1 (ALDH1L1)"	1	10840	"NM_012190,NM_001270364,NM_001270365,NR_072979"	"NP_036322.2,NP_001257293.1,NP_001257294.1,-"	ENSG00000144908	"ENST00000273450,ENST00000472186,ENST00000467370,ENST00000452905,ENST00000393434,ENST00000462808,ENST00000476245,ENST00000473607,ENST00000413612,ENST00000484724,ENST00000493803,ENST00000490367,ENST00000460368,ENST00000488356,ENST00000509952,ENST00000511283,ENST00000393431,ENST00000455064"	"ENSP00000273450,ENSP00000420293,ENSP00000395881,ENSP00000377083,ENSP00000419448,ENSP00000418905,ENSP00000418711,ENSP00000419826,ENSP00000419955,ENSP00000426594,ENSP00000426713,ENSP00000377081,ENSP00000414126"	NA	NA	NA	NA	NA	NA	ALDH1L1	2.01006	0.00522575
PH_hs_0011526	CNTFR	Homo sapiens ciliary neurotrophic factor receptor (CNTFR)	1	1271	"NM_001207011,NM_147164,NM_001842"	"NP_001193940.1,NP_671693.1,NP_001833.1"	ENSG00000122756	"ENST00000351266,ENST00000378980,ENST00000417345,ENST00000610543"	"ENSP00000242338,ENSP00000368265,ENSP00000388082,ENSP00000480451"	CNTFR	1.99918	0.0199056	NA	NA	NA	NA	NA	NA
PH_hs_0026114	AES	Homo sapiens amino-terminal enhancer of split (AES)	1	166	"NM_198970,NM_198969,NM_001130"	"NP_945321.1,NP_945320.1,NP_001121.2"	ENSG00000104964	"ENST00000592414,ENST00000221561,ENST00000586742,ENST00000327141,ENST00000587393,ENST00000592330,ENST00000590067,ENST00000586839,ENST00000585557,ENST00000587083,ENST00000585782,ENST00000586003"	"ENSP00000221561,ENSP00000466038,ENSP00000317537,ENSP00000467831,ENSP00000466179"	AES	1.99237	0.0350995	NA	NA	NA	NA	NA	NA
PH_hs_0000907	NOTCH3	Homo sapiens notch 3 (NOTCH3)	1	4854	NM_000435	NP_000426.2	ENSG00000074181	"ENST00000263388,ENST00000595514,ENST00000597756,ENST00000601011,ENST00000600841,ENST00000595045"	"ENSP00000263388,ENSP00000470661,ENSP00000468879,ENSP00000473138"	NOTCH3	1.99159	3.66e-07	NA	NA	NA	NA	NA	NA
PH_hs_0005168	ADGRL1	Homo sapiens adhesion G protein-coupled receptor L1 (ADGRL1)	1	22859	"NM_001008701,NM_014921"	"NP_001008701.1,NP_055736.2"	ENSG00000072071	"ENST00000340736,ENST00000361434,ENST00000593005,ENST00000592164,ENST00000589616,ENST00000588677,ENST00000591528,ENST00000590223"	"ENSP00000340688,ENSP00000355328,ENSP00000468197,ENSP00000465453,ENSP00000468711"	ADGRL1	1.9899	6.8e-07	ADGRL1	2.88594	1.93e-05	NA	NA	NA
PH_hs_0017009	GSX1	Homo sapiens GS homeobox 1 (GSX1)	1	219409	NM_145657	NP_663632.1	ENSG00000169840	ENST00000302945	ENSP00000304331	GSX1	2.36718	0.00804779	GSX1	1.96078	0.0204106	GSX1	2.00857	0.0334862
PH_hs_0028984	FAM189A2	"Homo sapiens family with sequence similarity 189, member A2 (FAM189A2)"	1	9413	"NM_001127608,NM_004816"	"NP_001121080.1,NP_004807.3"	ENSG00000135063	"ENST00000455972,ENST00000377216,ENST00000469179,ENST00000460871,ENST00000303068,ENST00000257515"	"ENSP00000395675,ENSP00000366422,ENSP00000304435,ENSP00000257515"	FAM189A2	1.94258	0.030257	FAM189A2	1.65231	0.030712	FAM189A2	2.00417	0.000322886
PH_hs_0000657	FGF13	Homo sapiens fibroblast growth factor 13 (FGF13)	1	2258	"NM_001139502,NM_001139501,NM_001139500,NM_004114,NM_001139498,NM_033642"	"NP_001132974.1,NP_001132973.1,NP_001132972.1,NP_004105.1,NP_001132970.1,NP_378668.1"	ENSG00000129682	"ENST00000315930,ENST00000305414,ENST00000626909,ENST00000436198,ENST00000455663,ENST00000448673,ENST00000421460,ENST00000441825"	"ENSP00000322390,ENSP00000303391,ENSP00000487411,ENSP00000396198,ENSP00000406916,ENSP00000411999,ENSP00000388688,ENSP00000409276"	NA	NA	NA	FGF13	3.48636	0.000144706	FGF13	2.00268	0.00266818
PH_hs_0012658	FAM69C	"Homo sapiens family with sequence similarity 69, member C (FAM69C)"	1	125704	NM_001044369	NP_001037834.2	ENSG00000187773	"ENST00000343998,ENST00000400291"	"ENSP00000344331,ENSP00000383148"	FAM69C	1.98727	9.38e-07	NA	NA	NA	NA	NA	NA
PH_hs_0020300	VCAN	Homo sapiens versican (VCAN)	1	1462	"NM_001164098,NM_001164097,NM_001126336,NM_004385"	"NP_001157570.1,NP_001157569.1,NP_001119808.1,NP_004376.2"	ENSG00000038427	"ENST00000265077,ENST00000503923,ENST00000512590,ENST00000513960,ENST00000513984,ENST00000502527,ENST00000515397,ENST00000513016,ENST00000507162,ENST00000505615,ENST00000342785,ENST00000343200"	"ENSP00000265077,ENSP00000425959,ENSP00000426251,ENSP00000426715,ENSP00000421362,ENSP00000342768,ENSP00000340062"	VCAN	1.98272	4.22e-07	VCAN	1.74991	0.000607333	NA	NA	NA
PH_hs_0049190	ERBB4	Homo sapiens erb-b2 receptor tyrosine kinase 4 (ERBB4)	1	2066	"NM_001042599,NM_005235"	"NP_001036064.1,NP_005226.1"	ENSG00000178568	"ENST00000342788,ENST00000436443,ENST00000484594,ENST00000260943,ENST00000463121,ENST00000484474,ENST00000435846,ENST00000459774,ENST00000402597"	"ENSP00000342235,ENSP00000403204,ENSP00000260943,ENSP00000405564,ENSP00000385565"	ERBB4	2.02411	0.0271857	ERBB4	2.58709	0.0144003	ERBB4	1.99906	0.0249755
PH_hs_0002676	RECQL4	Homo sapiens RecQ protein-like 4 (RECQL4)	1	9401	NM_004260	NP_004251.3	ENSG00000160957	"ENST00000621189,ENST00000617875,ENST00000301323,ENST00000531875,ENST00000529424,ENST00000534626,ENST00000532846,ENST00000524998,ENST00000534538,ENST00000534270"	"ENSP00000483145,ENSP00000482313,ENSP00000476426,ENSP00000477910,ENSP00000477457,ENSP00000476551,ENSP00000476579,ENSP00000476318"	RECQL4	1.9817	0.0120495	NA	NA	NA	NA	NA	NA
PH_hs_0026666	EMP2	Homo sapiens epithelial membrane protein 2 (EMP2)	1	2013	NM_001424	NP_001415.1	ENSG00000213853	"ENST00000359543,ENST00000536829,ENST00000342147"	"ENSP00000352540,ENSP00000445712"	EMP2	1.97976	0.0213196	EMP2	2.27327	0.0432555	NA	NA	NA
PH_hs_0061565	CDRT1	Homo sapiens CMT1A duplicated region transcript 1 (CDRT1)	1	374286	NM_006382	NP_006373.2	ENSG00000241322	"ENST00000472534,ENST00000354433,ENST00000395906,ENST00000583965,ENST00000571263,ENST00000475944,ENST00000261644,ENST00000395667,ENST00000630868"	"ENSP00000468137,ENSP00000346416,ENSP00000379242,ENSP00000462959,ENSP00000463684,ENSP00000261644,ENSP00000379026,ENSP00000486674"	NA	NA	NA	CDRT1	2.60032	0.0109843	CDRT1	1.99348	0.0103819
PH_hs_0048426	FAXDC2	Homo sapiens fatty acid hydroxylase domain containing 2 (FAXDC2)	1	10826	NM_032385	NP_115761.2	ENSG00000170271	"ENST00000326080,ENST00000423554,ENST00000524250,ENST00000517938,ENST00000520581,ENST00000521518,ENST00000524363,ENST00000522825,ENST00000519501,ENST00000519258,ENST00000523997,ENST00000518651,ENST00000520968,ENST00000517448,ENST00000517874,ENST00000520461"	"ENSP00000320604,ENSP00000430286,ENSP00000431084,ENSP00000428992,ENSP00000428834,ENSP00000429004,ENSP00000429837,ENSP00000429876,ENSP00000429406,ENSP00000431015"	FAXDC2	2.02302	0.0109675	FAXDC2	1.91326	0.00327349	FAXDC2	1.9912	0.00101898
PH_hs_0016139	ADD3	Homo sapiens adducin 3 (gamma)	1	120	"NM_019903,NM_001121,NM_016824"	"NP_063968.1,NP_001112.2,NP_058432.1"	ENSG00000148700	"ENST00000468251,ENST00000360162,ENST00000356080,ENST00000277900,ENST00000487085,ENST00000484622,ENST00000459738,ENST00000495661,ENST00000497125,ENST00000475954,ENST00000496517,ENST00000473669,ENST00000468345,ENST00000486014,ENST00000488104,ENST00000488837,ENST00000472568,ENST00000492162,ENST00000488799,ENST00000479805,ENST00000611329"	"ENSP00000353286,ENSP00000348381,ENSP00000277900,ENSP00000480646"	ADD3	1.8244	0.00837049	ADD3	2.60958	2.9e-06	ADD3	1.99027	0.00281991
PH_hs_0044395	TMEM229B	Homo sapiens transmembrane protein 229B (TMEM229B)	1	161145	NM_182526	NP_872332.1	ENSG00000198133	"ENST00000555638,ENST00000554675,ENST00000557006,ENST00000554278,ENST00000554480,ENST00000555994,ENST00000557779,ENST00000357461"	"ENSP00000452201,ENSP00000451774,ENSP00000452402,ENSP00000450859,ENSP00000452144,ENSP00000452025,ENSP00000350050"	TMEM229B	2.59965	0.000869625	TMEM229B	1.71145	0.0111155	TMEM229B	1.98633	0.000597181
PH_hs_0049179	DLX2	Homo sapiens distal-less homeobox 2 (DLX2)	1	1746	NM_004405	NP_004396.1	ENSG00000115844	"ENST00000234198,ENST00000466293"	"ENSP00000234198,ENSP00000446904"	DLX2	2.13399	0.00298345	DLX2	1.8599	0.00304679	DLX2	1.98433	0.00201292
PH_hs_0009255	CHTF18	"Homo sapiens CTF18, chromosome transmission fidelity factor 18 homolog (S. cerevisiae)"	1	63922	NM_022092	NP_071375.1	ENSG00000127586	"ENST00000464728,ENST00000262315,ENST00000570058,ENST00000563545,ENST00000479976,ENST00000455171,ENST00000440239,ENST00000471202,ENST00000491530,ENST00000426047,ENST00000484349,ENST00000569270,ENST00000567620,ENST00000565787,ENST00000461268,ENST00000493715,ENST00000498439,ENST00000564940,ENST00000631357,ENST00000317063"	"ENSP00000262315,ENSP00000456998,ENSP00000406252,ENSP00000399111,ENSP00000412015,ENSP00000454679,ENSP00000486314,ENSP00000313029"	CHTF18	1.96173	0.00613303	NA	NA	NA	NA	NA	NA
PH_hs_0048900	MAP2	Homo sapiens microtubule-associated protein 2 (MAP2)	1	4133	"NM_001039538,NM_002374,NM_031845,NM_031847"	"NP_001034627.1,NP_002365.3,NP_114033.2,NP_114035.2"	ENSG00000078018	"ENST00000199940,ENST00000392193,ENST00000360351,ENST00000361559,ENST00000445941,ENST00000392194,ENST00000447185,ENST00000452717,ENST00000471619,ENST00000482864,ENST00000461253,ENST00000481649,ENST00000475600,ENST00000464007,ENST00000478233,ENST00000473543"	"ENSP00000199940,ENSP00000376031,ENSP00000353508,ENSP00000355290,ENSP00000409969,ENSP00000376032,ENSP00000392164,ENSP00000388824"	MAP2	1.90803	6.96e-06	MAP2	2.18752	1.42e-06	MAP2	1.98256	2.55e-05
PH_hs_0044246	TSPAN18	Homo sapiens tetraspanin 18 (TSPAN18)	1	90139	NM_130783	NP_570139.3	ENSG00000157570	"ENST00000533786,ENST00000533202,ENST00000533080,ENST00000520358,ENST00000520999,ENST00000520837,ENST00000518429,ENST00000519051,ENST00000520245,ENST00000517621,ENST00000521990,ENST00000520278,ENST00000340160"	"ENSP00000433592,ENSP00000434625,ENSP00000433362,ENSP00000429993,ENSP00000427942,ENSP00000430343,ENSP00000429020,ENSP00000339820"	TSPAN18	2.35486	0.000531859	NA	NA	NA	TSPAN18	1.97975	0.00253024
PH_hs_0012996	SOX8	Homo sapiens SRY (sex determining region Y)	1	30812	NM_014587	NP_055402.2	ENSG00000005513	"ENST00000293894,ENST00000566034"	ENSP00000293894	SOX8	2.17498	1e-05	SOX8	2.00535	2.03e-05	SOX8	1.979	9.93e-06
PH_hs_0042246	SP5	Homo sapiens Sp5 transcription factor (SP5)	1	389058	NM_001003845	NP_001003845.1	ENSG00000204335	"ENST00000375281,ENST00000487037"	ENSP00000364430	SP5	1.92081	0.00643718	SP5	2.93607	0.000714597	SP5	1.97862	0.00204481
PH_hs_0061824	SNCA	"Homo sapiens synuclein, alpha (non A4 component of amyloid precursor)"	1	6622	"NM_001146055,NM_001146054,NM_007308,NM_000345"	"NP_001139527.1,NP_001139526.1,NP_009292.1,NP_000336.1"	ENSG00000145335	"ENST00000336904,ENST00000345009,ENST00000394986,ENST00000394991,ENST00000508895,ENST00000506244,ENST00000505199,ENST00000611107,ENST00000502987,ENST00000506691,ENST00000420646,ENST00000618500,ENST00000394989"	"ENSP00000338345,ENSP00000343683,ENSP00000378437,ENSP00000378442,ENSP00000426955,ENSP00000422238,ENSP00000421485,ENSP00000479604,ENSP00000426034,ENSP00000423445,ENSP00000396241,ENSP00000484044,ENSP00000378440"	NA	NA	NA	SNCA	3.09839	5.18e-08	SNCA	1.97756	0.00176613
PH_hs_0028145	PKN3	Homo sapiens protein kinase N3 (PKN3)	1	29941	NM_013355	NP_037487.2	ENSG00000160447	"ENST00000291906,ENST00000483521,ENST00000485301"	ENSP00000291906	PKN3	1.93838	0.0223023	NA	NA	NA	NA	NA	NA
PH_hs_0003671	RAB33A	"Homo sapiens RAB33A, member RAS oncogene family (RAB33A)"	1	9363	NM_004794	NP_004785.1	ENSG00000134594	ENST00000257017	ENSP00000257017	NA	NA	NA	RAB33A	2.63218	1.24e-05	RAB33A	1.97251	0.00209728
PH_hs_0049126	SLC1A2	Homo sapiens solute carrier family 1 (glial high affinity glutamate transporter)	1	6506	"NM_001252652,NM_001195728,NM_004171"	"NP_001239581.1,NP_001182657.1,NP_004162.2"	ENSG00000110436	"ENST00000278379,ENST00000395750,ENST00000395753,ENST00000464522,ENST00000479543,ENST00000606205,ENST00000531628,ENST00000449068"	"ENSP00000278379,ENSP00000379099,ENSP00000379102,ENSP00000435406,ENSP00000476124,ENSP00000436029,ENSP00000406133"	SLC1A2	1.92569	3.4e-05	SLC1A2	2.18492	3.39e-05	NA	NA	NA
PH_hs_0018139	APCDD1	Homo sapiens adenomatosis polyposis coli down-regulated 1 (APCDD1)	1	147495	NM_153000	NP_694545.1	ENSG00000154856	"ENST00000355285,ENST00000423585,ENST00000582723,ENST00000578882,ENST00000584596,ENST00000579685"	"ENSP00000347433,ENSP00000404930,ENSP00000463110,ENSP00000463104,ENSP00000476491,ENSP00000464649"	APCDD1	2.20902	0.000149504	APCDD1	1.83113	0.000192761	APCDD1	1.95908	7.14e-05
PH_hs_0032355	PDCD4	Homo sapiens programmed cell death 4 (neoplastic transformation inhibitor)	1	27250	"NM_001199492,NM_145341,NM_014456"	"NP_001186421.1,NP_663314.1,NP_055271.2"	ENSG00000150593	"ENST00000280154,ENST00000467574,ENST00000483670,ENST00000444997,ENST00000492932,ENST00000481353,ENST00000462577,ENST00000489049,ENST00000483595,ENST00000498367,ENST00000393104"	"ENSP00000280154,ENSP00000394668,ENSP00000376816"	PDCD4	1.9229	0.00363494	PDCD4	1.64344	0.04056	NA	NA	NA
PH_hs_0044453	KCNQ2	"Homo sapiens potassium channel, voltage gated KQT-like subfamily Q, member 2 (KCNQ2)"	1	3785	"NM_172106,NM_172107,NM_172108"	"NP_742104.1,NP_742105.1,NP_742106.1"	ENSG00000075043	"ENST00000626839,ENST00000629676,ENST00000625514,ENST00000629241,ENST00000370224,ENST00000359125,ENST00000357249,ENST00000360480,ENST00000344462,ENST00000629318,ENST00000627221,ENST00000370221,ENST00000482957,ENST00000344425,ENST00000629498,ENST00000626684,ENST00000630274,ENST00000626313,ENST00000626717"	"ENSP00000486706,ENSP00000486194,ENSP00000486040,ENSP00000487142,ENSP00000359244,ENSP00000352035,ENSP00000349789,ENSP00000353668,ENSP00000339611,ENSP00000487384,ENSP00000487469,ENSP00000345523,ENSP00000486509,ENSP00000487563"	NA	NA	NA	KCNQ2	1.80968	7.89e-05	KCNQ2	1.95815	0.000149827
PH_hs_0047460	LRRN1	Homo sapiens leucine rich repeat neuronal 1 (LRRN1)	1	57633	NM_020873	NP_065924.3	ENSG00000175928	"ENST00000319331,ENST00000472075,ENST00000496115"	ENSP00000314901	LRRN1	1.89658	0.000300919	LRRN1	2.25656	4.69e-06	LRRN1	1.95746	0.000190576
PH_hs_0027494	ZSCAN4	Homo sapiens zinc finger and SCAN domain containing 4 (ZSCAN4)	1	201516	NM_152677	NP_689890.1	ENSG00000180532	"ENST00000318203,ENST00000612521"	"ENSP00000321963,ENSP00000480210"	ZSCAN4	1.81837	0.00198934	ZSCAN4	2.24214	0.00395251	ZSCAN4	1.95697	0.000332089
PH_hs_0022667	COL9A1	"Homo sapiens collagen, type IX, alpha 1 (COL9A1)"	1	1297	"NM_078485,NM_001851"	"NP_511040.2,NP_001842.3"	ENSG00000112280	"ENST00000357250,ENST00000320755,ENST00000486080,ENST00000489611,ENST00000447041,ENST00000493682,ENST00000360859,ENST00000489861,ENST00000470652,ENST00000370496"	"ENSP00000349790,ENSP00000315252,ENSP00000359527"	COL9A1	1.9496	0.00686865	COL9A1	3.02236	0.000450912	COL9A1	1.95107	0.00678231
PH_hs_0002632	RTN4R	Homo sapiens reticulon 4 receptor (RTN4R)	1	65078	NM_023004	NP_075380.1	ENSG00000040608	"ENST00000416372,ENST00000043402,ENST00000425986,ENST00000469601,ENST00000474642,ENST00000463936"	"ENSP00000396872,ENSP00000043402,ENSP00000403535"	RTN4R	1.54079	0.00324412	RTN4R	2.74787	5.44e-05	RTN4R	1.94605	0.000126698
PH_hs_0029377	GPR1	Homo sapiens G protein-coupled receptor 1 (GPR1)	1	2825	"NM_001098199,NM_005279,NM_001261455,NM_001261454,NM_001261453,NM_001261452"	"NP_001091669.1,NP_005270.2,NP_001248384.1,NP_001248383.1,NP_001248382.1,NP_001248381.1"	ENSG00000183671	"ENST00000407325,ENST00000437420,ENST00000442134,ENST00000451790,ENST00000447845,ENST00000439932,ENST00000411719,ENST00000458440,ENST00000612892,ENST00000621141"	"ENSP00000384345,ENSP00000397535,ENSP00000414836,ENSP00000391146,ENSP00000414524,ENSP00000409577,ENSP00000404861,ENSP00000416474,ENSP00000480405,ENSP00000483003"	GPR1	1.9791	0.000439219	GPR1	2.78822	0.000439866	GPR1	1.94562	4.97e-05
PH_hs_0023305	ADCY1	Homo sapiens adenylate cyclase 1 (brain)	1	107	NM_021116	NP_066939.1	ENSG00000164742	"ENST00000432715,ENST00000297323,ENST00000468353,ENST00000621543"	"ENSP00000392721,ENSP00000297323,ENSP00000479770"	ADCY1	1.91068	0.000185402	ADCY1	1.57008	0.0194778	NA	NA	NA
PH_hs_0023187	GNAO1	Homo sapiens guanine nucleotide binding protein (G protein)	1	2775	NM_020988	NP_066268.1	ENSG00000087258	"ENST00000262493,ENST00000570235,ENST00000262494,ENST00000569295,ENST00000563661,ENST00000565363,ENST00000562316,ENST00000563440,ENST00000568375,ENST00000564798,ENST00000564727"	"ENSP00000262493,ENSP00000477740,ENSP00000262494,ENSP00000454728,ENSP00000457238,ENSP00000455774,ENSP00000454971"	GNAO1	2.34523	0.00114372	GNAO1	2.62312	7.48e-05	GNAO1	1.94506	0.000188371
PH_hs_0028708	SOX9	Homo sapiens SRY (sex determining region Y)	1	6662	NM_000346	NP_000337.1	ENSG00000125398	ENST00000245479	ENSP00000245479	SOX9	1.9073	0.000104609	NA	NA	NA	NA	NA	NA
PH_hs_0061917	GSK3A	Homo sapiens glycogen synthase kinase 3 alpha (GSK3A)	1	2931	NM_019884	NP_063937.2	ENSG00000105723	"ENST00000222330,ENST00000398249,ENST00000453535,ENST00000493059"	"ENSP00000222330,ENSP00000381301,ENSP00000412663"	GSK3A	1.90711	0.0462654	GSK3A	1.76656	0.00249609	NA	NA	NA
PH_hs_0030903	CDC42EP4	Homo sapiens CDC42 effector protein (Rho GTPase binding)	1	23580	NM_012121	NP_036253.2	ENSG00000179604	"ENST00000335793,ENST00000439510,ENST00000581014,ENST00000580315,ENST00000579611,ENST00000581045,ENST00000582303,ENST00000578516,ENST00000630622"	"ENSP00000338258,ENSP00000404270,ENSP00000464104,ENSP00000462231,ENSP00000463877,ENSP00000485861"	CDC42EP4	1.90046	0.0104487	NA	NA	NA	NA	NA	NA
PH_hs_0048794	HNMT	Homo sapiens histamine N-methyltransferase (HNMT)	1	3176	NM_006895	NP_008826.1	ENSG00000150540	"ENST00000410115,ENST00000329366,ENST00000280097,ENST00000280096,ENST00000475675,ENST00000467390,ENST00000485653,ENST00000480534"	"ENSP00000386940,ENSP00000333259,ENSP00000280097,ENSP00000280096,ENSP00000419415"	NA	NA	NA	HNMT	1.67043	0.00661419	HNMT	1.94383	0.000521643
PH_hs_0048834	CRB2	Homo sapiens crumbs family member 2 (CRB2)	1	286204	NM_173689	NP_775960.4	ENSG00000148204	"ENST00000359999,ENST00000373631,ENST00000460253"	"ENSP00000353092,ENSP00000362734,ENSP00000435279"	CRB2	1.87242	0.046389	NA	NA	NA	CRB2	1.93981	0.0370788
PH_hs_0024899	HYI	Homo sapiens hydroxypyruvate isomerase (putative)	1	81888	"NM_031207,NM_001190880,NM_001243526"	"NP_112484.3,NP_001177809.1,NP_001230455.1"	ENSG00000178922	"ENST00000483618,ENST00000372433,ENST00000372434,ENST00000470662,ENST00000487366,ENST00000372430,ENST00000372432,ENST00000372427,ENST00000486909,ENST00000496142,ENST00000469587,ENST00000372425,ENST00000583037"	"ENSP00000361510,ENSP00000361511,ENSP00000428803,ENSP00000428501,ENSP00000361507,ENSP00000361509,ENSP00000428399,ENSP00000361502,ENSP00000461969"	HYI	2.00911	0.000353078	HYI	1.79149	0.00011555	HYI	1.93785	3.29e-06
PH_hs_0024748	ITPK1	Homo sapiens inositol-tetrakisphosphate 1-kinase (ITPK1)	1	3705	"NM_001142593,NM_014216"	"NP_001136065.1,NP_055031.2"	ENSG00000100605	"ENST00000267615,ENST00000354313,ENST00000556603,ENST00000555495,ENST00000556954,ENST00000553695,ENST00000554999,ENST00000556185,ENST00000555553,ENST00000553452,ENST00000557309,ENST00000553655"	"ENSP00000267615,ENSP00000346272,ENSP00000451091,ENSP00000451893,ENSP00000451154,ENSP00000452258,ENSP00000452230,ENSP00000450421"	ITPK1	1.89555	0.0462381	NA	NA	NA	NA	NA	NA
PH_hs_0049006	JADE2	Homo sapiens jade family PHD finger 2 (JADE2)	1	23338	NM_015288	NP_056103.4	ENSG00000043143	"ENST00000512386,ENST00000282605,ENST00000515554,ENST00000361895,ENST00000402835,ENST00000395003,ENST00000431355,ENST00000453515,ENST00000470876,ENST00000430087,ENST00000612830"	"ENSP00000422991,ENSP00000282605,ENSP00000354425,ENSP00000384671,ENSP00000378451,ENSP00000406189,ENSP00000396026,ENSP00000483173"	JADE2	1.89427	0.00132679	JADE2	1.58398	0.02957	NA	NA	NA
PH_hs_0000851	ANGPTL2	Homo sapiens angiopoietin-like 2 (ANGPTL2)	1	23452	NM_012098	NP_036230.1	ENSG00000136859	"ENST00000373425,ENST00000373417,ENST00000491991,ENST00000470194"	"ENSP00000362524,ENSP00000362516"	ANGPTL2	1.89162	0.000186826	NA	NA	NA	NA	NA	NA
PH_hs_0045082	AGAP3	"Homo sapiens ArfGAP with GTPase domain, ankyrin repeat and PH domain 3 (AGAP3)"	1	116988	NM_001042535	NP_001036000.1	ENSG00000133612	"ENST00000490097,ENST00000463381,ENST00000473312,ENST00000479901,ENST00000397238,ENST00000469901,ENST00000476375,ENST00000492234,ENST00000335367,ENST00000473140,ENST00000490839,ENST00000467724,ENST00000468796,ENST00000480106,ENST00000498559,ENST00000486946,ENST00000475145,ENST00000463179,ENST00000485904,ENST00000494808,ENST00000478320,ENST00000483971,ENST00000461065,ENST00000467250,ENST0000047363…	"ENSP00000418016,ENSP00000418921,ENSP00000418125,ENSP00000380413,ENSP00000417151,ENSP00000335589,ENSP00000419801,ENSP00000418159,ENSP00000417910,ENSP00000480655"	AGAP3	2.03474	1.46e-06	AGAP3	2.9911	6.26e-06	AGAP3	1.93448	4.81e-06
PH_hs_0031065	ARHGEF40	Homo sapiens Rho guanine nucleotide exchange factor (GEF)	1	55701	NM_018071	NP_060541.3	ENSG00000165801	"ENST00000298694,ENST00000555038,ENST00000556399,ENST00000553709,ENST00000555232,ENST00000555052,ENST00000554514,ENST00000557498"	"ENSP00000298694,ENSP00000451335,ENSP00000451655,ENSP00000452283"	ARHGEF40	1.8855	0.0238462	NA	NA	NA	NA	NA	NA
PH_hs_0029146	HCN2	Homo sapiens hyperpolarization activated cyclic nucleotide gated potassium channel 2 (HCN2)	1	610	NM_001194	NP_001185.3	ENSG00000099822	ENST00000251287	ENSP00000251287	HCN2	1.88441	8.57e-05	HCN2	1.66676	0.000349417	NA	NA	NA
PH_hs_0036854	TARP	Homo sapiens TCR gamma alternate reading frame protein (TARP)	1	445347	"NM_001003806,NM_001003799"	"NP_001003806.1,NP_001003799.1"	ENSG00000211689	"ENST00000443402,ENST00000610889,ENST00000613738,ENST00000619762"	"ENSP00000404817,ENSP00000478514,ENSP00000482939,ENSP00000481379"	NA	NA	NA	TARP	1.61518	0.0371076	TARP	1.93375	0.000194098
PH_hs_0041049	SLC25A53	"Homo sapiens solute carrier family 25, member 53 (SLC25A53)"	1	401612	NM_001012755	NP_001012773.2	ENSG00000269743	"ENST00000594199,ENST00000467290"	ENSP00000468980	NA	NA	NA	SLC25A53	2.23309	0.0321339	SLC25A53	1.93031	0.0166774
PH_hs_0033516	BTBD17	Homo sapiens BTB (POZ)	1	388419	NM_001080466	NP_001073935.1	ENSG00000204347	ENST00000375366	ENSP00000364515	BTBD17	1.77485	0.00586577	BTBD17	1.60232	0.00762017	BTBD17	1.92659	0.000350382
PH_hs_0003228	FOXF2	Homo sapiens forkhead box F2 (FOXF2)	1	2295	NM_001452	NP_001443.1	ENSG00000137273	ENST00000259806	ENSP00000259806	FOXF2	1.87888	0.0030981	NA	NA	NA	NA	NA	NA
PH_hs_0025618	TMEM255A	Homo sapiens transmembrane protein 255A (TMEM255A)	1	55026	"NM_001104545,NM_001104544,NM_017938"	"NP_001098015.1,NP_001098014.1,NP_060408.3"	ENSG00000125355	"ENST00000309720,ENST00000371369,ENST00000371352,ENST00000519908,ENST00000480821,ENST00000440464"	"ENSP00000310110,ENSP00000360420,ENSP00000360403,ENSP00000428013,ENSP00000405781"	TMEM255A	2.15196	3.83e-06	TMEM255A	2.10807	9.42e-06	TMEM255A	1.92532	8.6e-05
PH_hs_0010012	PHF1	Homo sapiens PHD finger protein 1 (PHF1)	1	5252	"NR_027692,NM_002636,NM_024165"	"-,NP_002627.1,NP_077084.1"	ENSG00000239756	"ENST00000414166,ENST00000442136,ENST00000418028,ENST00000441437,ENST00000453736,ENST00000414695,ENST00000422985"		PHF1	1.87173	0.0127505	NA	NA	NA	NA	NA	NA
PH_hs_0011011	KCNH2	"Homo sapiens potassium voltage-gated channel, subfamily H (eag-related)"	1	3757	"NM_172057,NM_000238"	"NP_742054.1,NP_000229.1"	ENSG00000055118	"ENST00000330883,ENST00000262186,ENST00000532957,ENST00000473610,ENST00000461280,ENST00000430723"	"ENSP00000328531,ENSP00000262186,ENSP00000387657"	KCNH2	1.87108	0.00253807	KCNH2	2.37287	0.00186742	KCNH2	1.92495	0.00432511
PH_hs_0042426	GMPR	Homo sapiens guanosine monophosphate reductase (GMPR)	1	2766	NM_006877	NP_006868.3	ENSG00000137198	"ENST00000259727,ENST00000543191,ENST00000544145,ENST00000540478"	ENSP00000259727	GMPR	2.18185	0.000232196	GMPR	2.28589	0.000474057	GMPR	1.92262	0.00163913
PH_hs_0003615	NXPH3	Homo sapiens neurexophilin 3 (NXPH3)	1	11248	NM_007225	NP_009156.2	ENSG00000182575	"ENST00000328741,ENST00000513748,ENST00000570453"	"ENSP00000329295,ENSP00000421168"	NXPH3	1.86483	0.0205753	NA	NA	NA	NA	NA	NA
PH_hs_0003977	EMILIN1	Homo sapiens elastin microfibril interfacer 1 (EMILIN1)	1	11117	NM_007046	NP_008977.1	ENSG00000138080	"ENST00000380320,ENST00000433140"	"ENSP00000369677,ENSP00000411201"	EMILIN1	1.86451	3.49e-06	NA	NA	NA	NA	NA	NA
PH_hs_0007860	MAFK	Homo sapiens v-maf avian musculoaponeurotic fibrosarcoma oncogene homolog K (MAFK)	1	7975	NM_002360	NP_002351.1	ENSG00000198517	"ENST00000343242,ENST00000403150,ENST00000406174"	"ENSP00000344903,ENSP00000386009,ENSP00000385437"	MAFK	1.86437	0.0245854	NA	NA	NA	NA	NA	NA
PH_hs_0006376	SCGN	"Homo sapiens secretagogin, EF-hand calcium binding protein (SCGN)"	1	10590	NM_006998	NP_008929.2	ENSG00000079689	"ENST00000377961,ENST00000612225,ENST00000334979"	"ENSP00000367197,ENSP00000484392,ENSP00000333933"	SCGN	1.86118	0.0276081	NA	NA	NA	NA	NA	NA
PH_hs_0025140	LECT1	Homo sapiens leukocyte cell derived chemotaxin 1 (LECT1)	1	11061	"NM_001011705,NM_007015"	"NP_001011705.1,NP_008946.1"	ENSG00000136110	"ENST00000448904,ENST00000377962,ENST00000431550"	"ENSP00000388576,ENSP00000367198,ENSP00000396035"	LECT1	1.70212	0.00206018	LECT1	2.235	0.000175491	LECT1	1.91602	1.13e-05
PH_hs_0014713	PLEKHH1	"Homo sapiens pleckstrin homology domain containing, family H (with MyTH4 domain)"	1	57475	NM_020715	NP_065766.1	ENSG00000054690	"ENST00000329153,ENST00000558386,ENST00000561456,ENST00000558981,ENST00000557971,ENST00000561135,ENST00000561370,ENST00000558296,ENST00000560100,ENST00000558366,ENST00000559981,ENST00000561057,ENST00000559766,ENST00000559832,ENST00000559168,ENST00000558214"	"ENSP00000330278,ENSP00000452988,ENSP00000453343,ENSP00000453699"	PLEKHH1	2.06057	0.0348672	NA	NA	NA	PLEKHH1	1.91273	0.0469374
PH_hs_0031857	C4B|C4A|C4B_2	Homo sapiens complement component 4B (Chido blood group)|Homo sapiens complement component 4A (Rodgers blood group)|Homo sapiens complement component 4B (Chido blood group)	4	721|720|100293534	"NM_001002029|NM_001252204,NM_007293|NM_001242823"	"NP_001002029.3|NP_001239133.1,NP_009224.2|NP_001229752.1"	ENSG00000236625|ENSG00000244207|ENSG00000233312	"ENST00000449788,ENST00000466309,ENST00000479863,ENST00000466356,ENST00000469413,ENST00000494210,ENST00000473162,ENST00000496668,ENST00000473927,ENST00000483198,ENST00000462943,ENST00000480076,ENST00000459759,ENST00000546399|ENST00000375295,ENST00000491759,ENST00000488233,ENST00000467619,ENST00000488360,ENST00000488693,ENST00000492166,ENST00000490545,ENST00000470477,ENST00000475612,ENST0000048252…	"ENSP00000414200,ENSP00000446528|ENSP00000364444,ENSP00000449828,ENSP00000484103|ENSP00000412786,ENSP00000449433"	C4B|C4A|C4B_2	1.85042	0.00378804	NA	NA	NA	NA	NA	NA
PH_hs_0020061	ZNF664-FAM101A|FAM101A	"Homo sapiens filamin-interacting protein FAM101A (ZNF664-FAM101A)|Homo sapiens family with sequence similarity 101, member A (FAM101A)"	4	100533183|144347	NM_001204299|NM_181709	NP_001191228.1|NP_859060.3	ENSG00000178882|ENSG00000178882	ENST00000389727|ENST00000389727	ENSP00000374377|ENSP00000374377	ZNF664-FAM101A|FAM101A	1.85029	0.0244958	NA	NA	NA	NA	NA	NA
PH_hs_0042328	CTSG	Homo sapiens cathepsin G (CTSG)	1	1511	NM_001911	NP_001902.1	ENSG00000100448	"ENST00000552252,ENST00000216336"	ENSP00000216336	NA	NA	NA	NA	NA	NA	CTSG	1.9094	0.0471234
PH_hs_0026908	SRGAP3	Homo sapiens SLIT-ROBO Rho GTPase activating protein 3 (SRGAP3)	1	9901	"NM_014850,NM_001033117"	"NP_055665.1,NP_001028289.1"	ENSG00000196220	"ENST00000383836,ENST00000360413,ENST00000491467,ENST00000520860,ENST00000518265,ENST00000475560,ENST00000433332,ENST00000485983,ENST00000470951,ENST00000480750,ENST00000490889,ENST00000490348,ENST00000618999"	"ENSP00000373347,ENSP00000353587,ENSP00000482666"	SRGAP3	1.94787	6.64e-05	SRGAP3	2.56461	3.23e-06	SRGAP3	1.90579	0.00390881
PH_hs_0048787	OPCML	Homo sapiens opioid binding protein/cell adhesion molecule-like (OPCML)	1	4978	"NM_001012393,NM_002545"	"NP_001012393.1,NP_002536.1"	ENSG00000183715	"ENST00000331898,ENST00000524381,ENST00000529038,ENST00000374778,ENST00000525412,ENST00000529019,ENST00000612177,ENST00000541867"	"ENSP00000330862,ENSP00000434750,ENSP00000363910,ENSP00000482061,ENSP00000445496"	NA	NA	NA	OPCML	3.26255	5.71e-05	OPCML	1.90408	0.00445475
PH_hs_0009511	ARX	Homo sapiens aristaless related homeobox (ARX)	1	170302	NM_139058	NP_620689.1	ENSG00000004848	ENST00000379044	ENSP00000368332	ARX	1.84031	0.0328859	NA	NA	NA	NA	NA	NA
PH_hs_0022589	BBOX1	Homo sapiens butyrobetaine (gamma)	1	8424	NM_003986	NP_003977.1	ENSG00000129151	"ENST00000529202,ENST00000533566,ENST00000531832,ENST00000528583,ENST00000525090,ENST00000527505,ENST00000534323,ENST00000263182"	"ENSP00000435781,ENSP00000435369,ENSP00000434918,ENSP00000433772,ENSP00000263182"	NA	NA	NA	BBOX1	1.78949	6.02e-05	BBOX1	1.90271	0.000433225
PH_hs_0010621	SLC32A1	Homo sapiens solute carrier family 32 (GABA vesicular transporter)	1	140679	NM_080552	NP_542119.1	ENSG00000101438	ENST00000217420	ENSP00000217420	SLC32A1	2.71357	2.64e-05	SLC32A1	2.90973	2.26e-05	SLC32A1	1.90185	0.00238258
PH_hs_0002020	NRXN1	Homo sapiens neurexin 1 (NRXN1)	1	9378	"NM_138735,NM_004801,NM_001135659"	"NP_620072.1,NP_004792.1,NP_001129131.1"	ENSG00000179915	"ENST00000625672,ENST00000406316,ENST00000412315,ENST00000404971,ENST00000342183,ENST00000378262,ENST00000401710,ENST00000484192,ENST00000401669,ENST00000630656,ENST00000629717,ENST00000628364,ENST00000405472,ENST00000630543,ENST00000331040,ENST00000625320,ENST00000626192,ENST00000474354,ENST00000462791,ENST00000495871,ENST00000626249,ENST00000628515,ENST00000625891,ENST00000628761,ENST0000063043…	"ENSP00000485887,ENSP00000384311,ENSP00000396738,ENSP00000385142,ENSP00000341184,ENSP00000367510,ENSP00000385580,ENSP00000385017,ENSP00000486993,ENSP00000485815,ENSP00000434015,ENSP00000486879,ENSP00000486253,ENSP00000486185,ENSP00000485723,ENSP00000486544,ENSP00000487268,ENSP00000385310,ENSP00000485912,ENSP00000487165,ENSP00000483634,ENSP00000385681,ENSP00000385434"	NRXN1	1.82926	0.0281288	NRXN1	2.39974	0.00520352	NA	NA	NA
PH_hs_0027719	CPSF1	"Homo sapiens cleavage and polyadenylation specific factor 1, 160kDa (CPSF1)"	1	29894	NM_013291	NP_037423.2	ENSG00000071894	"ENST00000531480,ENST00000531727,ENST00000620219,ENST00000532725,ENST00000526271,ENST00000532935,ENST00000531042,ENST00000529288,ENST00000527827,ENST00000527916,ENST00000533492,ENST00000532560,ENST00000622776,ENST00000616140"	"ENSP00000483775,ENSP00000478145,ENSP00000478161,ENSP00000435761,ENSP00000484669"	CPSF1	1.82875	0.0194397	NA	NA	NA	NA	NA	NA
PH_hs_0008069	DACT3	Homo sapiens dishevelled-binding antagonist of beta-catenin 3 (DACT3)	1	147906	NM_145056	NP_659493.2	ENSG00000197380	"ENST00000300875,ENST00000391916,ENST00000410105"	"ENSP00000300875,ENSP00000375783,ENSP00000387300"	DACT3	1.82776	0.0443676	NA	NA	NA	NA	NA	NA
PH_hs_0001811	COCH	Homo sapiens cochlin (COCH)	1	1690	"NM_001135058,NM_004086"	"NP_001128530.1,NP_004077.1"	ENSG00000100473	"ENST00000555117,ENST00000216361,ENST00000553772,ENST00000396618,ENST00000475087,ENST00000556908,ENST00000555881,ENST00000460581,ENST00000553833,ENST00000557065,ENST00000468826"	"ENSP00000216361,ENSP00000452343,ENSP00000379862,ENSP00000451528,ENSP00000452541,ENSP00000452569,ENSP00000451713,ENSP00000451629,ENSP00000452284"	NA	NA	NA	COCH	2.78332	3.94e-06	COCH	1.90156	0.00576152
PH_hs_0022665	PHLDB1	"Homo sapiens pleckstrin homology-like domain, family B, member 1 (PHLDB1)"	1	23187	"NM_001144759,NM_001144758,NM_015157"	"NP_001138231.1,NP_001138230.1,NP_055972.1"	ENSG00000019144	"ENST00000361417,ENST00000530994,ENST00000528594,ENST00000621027,ENST00000356063,ENST00000532639,ENST00000525427,ENST00000527259,ENST00000526374,ENST00000617208,ENST00000532517,ENST00000614369,ENST00000527898,ENST00000534140,ENST00000612681,ENST00000526699,ENST00000527500,ENST00000528875,ENST00000392852,ENST00000524713,ENST00000531987,ENST00000526826,ENST00000529005,ENST00000525226,ENST0000052653…	"ENSP00000354498,ENSP00000431508,ENSP00000435520,ENSP00000348359,ENSP00000478254,ENSP00000482728,ENSP00000469820,ENSP00000470046,ENSP00000481393"	PHLDB1	1.82198	0.0219504	NA	NA	NA	NA	NA	NA
PH_hs_0045768	LFNG	Homo sapiens LFNG O-fucosylpeptide 3-beta-N-acetylglucosaminyltransferase (LFNG)	1	3955	"NM_002304,NM_001166355,NM_001040167"	"NP_002295.1,NP_001159827.1,NP_001035257.1"	ENSG00000106003	"ENST00000402506,ENST00000402045,ENST00000222725,ENST00000359574,ENST00000493850,ENST00000338732,ENST00000614382"	"ENSP00000385764,ENSP00000384786,ENSP00000222725,ENSP00000352579,ENSP00000343095,ENSP00000483986"	LFNG	1.8199	3.89e-05	LFNG	1.79689	4.05e-05	NA	NA	NA
PH_hs_0049056	PTPRD	"Homo sapiens protein tyrosine phosphatase, receptor type, D (PTPRD)"	1	5789	"NM_001171025,NM_130393,NM_130392,NM_001040712,NM_002839,NM_130391"	"NP_001164496.1,NP_569077.2,NP_569076.2,NP_001035802.1,NP_002830.1,NP_569075.2"	ENSG00000153707	"ENST00000381196,ENST00000486161,ENST00000397606,ENST00000477552,ENST00000471274,ENST00000488774,ENST00000463477,ENST00000481079,ENST00000540109,ENST00000537002,ENST00000397611,ENST00000355233,ENST00000356435,ENST00000397617"	"ENSP00000370593,ENSP00000417093,ENSP00000380731,ENSP00000417661,ENSP00000417890,ENSP00000438164,ENSP00000440515,ENSP00000380735,ENSP00000347373,ENSP00000348812,ENSP00000380741"	PTPRD	1.54607	0.00228136	PTPRD	2.84523	2.22e-05	PTPRD	1.89862	0.00018713
PH_hs_0024052	MMP2	Homo sapiens matrix metallopeptidase 2 (MMP2)	1	4313	"NM_001127891,NM_004530"	"NP_001121363.1,NP_004521.1"	ENSG00000087245	"ENST00000570308,ENST00000568715,ENST00000219070,ENST00000564864,ENST00000543485,ENST00000437642,ENST00000570283,ENST00000566564"	"ENSP00000461421,ENSP00000457949,ENSP00000219070,ENSP00000456096,ENSP00000444143,ENSP00000394237,ENSP00000456518,ENSP00000461915"	MMP2	1.81511	0.04152	NA	NA	NA	NA	NA	NA
PH_hs_0028721	LRRN3	Homo sapiens leucine rich repeat neuronal 3 (LRRN3)	1	54674	"NM_001099660,NM_018334,NM_001099658"	"NP_001093130.1,NP_060804.3,NP_001093128.1"	ENSG00000173114	"ENST00000308478,ENST00000422987,ENST00000421101,ENST00000464835,ENST00000451085"	"ENSP00000312001,ENSP00000412417,ENSP00000407927,ENSP00000397312"	NA	NA	NA	LRRN3	2.24737	0.00100841	LRRN3	1.89754	5.29e-06
PH_hs_0024166	CADM4	Homo sapiens cell adhesion molecule 4 (CADM4)	1	199731	NM_145296	NP_660339.1	ENSG00000105767	"ENST00000222374,ENST00000593506"	ENSP00000222374	CADM4	1.8073	0.00314981	NA	NA	NA	NA	NA	NA
PH_hs_0000414	TMEM98	Homo sapiens transmembrane protein 98 (TMEM98)	1	26022	"NM_001033504,NM_015544"	"NP_001028676.1,NP_056359.2"	ENSG00000006042	"ENST00000394642,ENST00000579849,ENST00000395149,ENST00000261713,ENST00000582227,ENST00000578289,ENST00000439138,ENST00000583437,ENST00000583120"	"ENSP00000378138,ENSP00000463245,ENSP00000398446,ENSP00000261713,ENSP00000464537,ENSP00000406394,ENSP00000463539"	TMEM98	1.79928	4.82e-05	NA	NA	NA	NA	NA	NA
PH_hs_0006029	RPS6KA5	"Homo sapiens ribosomal protein S6 kinase, 90kDa, polypeptide 5 (RPS6KA5)"	1	9252	NM_004755	NP_004746.2	ENSG00000100784	"ENST00000614987,ENST00000536315,ENST00000556178,ENST00000418736,ENST00000554206,ENST00000556304,ENST00000556594,ENST00000261991"	"ENSP00000479667,ENSP00000442803,ENSP00000451305,ENSP00000402787,ENSP00000450591,ENSP00000451736,ENSP00000261991"	RPS6KA5	1.94875	0.00798576	RPS6KA5	2.05776	0.00624826	RPS6KA5	1.89395	0.0105258
PH_hs_0024842	FXYD6	Homo sapiens FXYD domain containing ion transport regulator 6 (FXYD6)	1	53826	"NM_001164837,NM_001164836,NM_001164832,NM_001164831,NM_022003"	"NP_001158309.1,NP_001158308.1,NP_001158304.1,NP_001158303.1,NP_071286.1"	ENSG00000137726	ENST00000614497	ENSP00000482442	FXYD6	1.98211	0.00697206	NA	NA	NA	FXYD6	1.89281	0.00344219
PH_hs_0023924	PURB	Homo sapiens purine-rich element binding protein B (PURB)	1	5814	NM_033224	NP_150093.1	ENSG00000146676	ENST00000395699	ENSP00000379051	PURB	1.79059	0.0033987	PURB	2.08597	0.00444483	NA	NA	NA
PH_hs_0000894	TRAF4	Homo sapiens TNF receptor-associated factor 4 (TRAF4)	1	9618	NM_004295	NP_004286.2	ENSG00000076604	"ENST00000262395,ENST00000478021,ENST00000461195,ENST00000498540,ENST00000422344,ENST00000586813,ENST00000444415,ENST00000394925,ENST00000262396,ENST00000475329,ENST00000584944,ENST00000473421,ENST00000454852,ENST00000578917,ENST00000469529,ENST00000580073,ENST00000618771"	"ENSP00000262395,ENSP00000464097,ENSP00000415789,ENSP00000466306,ENSP00000438154,ENSP00000262396,ENSP00000464583,ENSP00000465164,ENSP00000468107,ENSP00000396602,ENSP00000481248"	TRAF4	1.78792	4.24e-05	TRAF4	1.54466	4.19e-06	NA	NA	NA
PH_hs_0014031	KLF15	Homo sapiens Kruppel-like factor 15 (KLF15)	1	28999	NM_014079	NP_054798.1	ENSG00000163884	"ENST00000296233,ENST00000509675"	ENSP00000296233	KLF15	1.61001	0.00588954	KLF15	2.25693	0.000627922	KLF15	1.89222	0.00162345
PH_hs_0033445	AEBP1	Homo sapiens AE binding protein 1 (AEBP1)	1	165	NM_001129	NP_001120.3	ENSG00000106624	"ENST00000223357,ENST00000455443,ENST00000449162,ENST00000453052,ENST00000454218,ENST00000434445,ENST00000450684,ENST00000413907,ENST00000431035"	"ENSP00000223357,ENSP00000411277,ENSP00000401758,ENSP00000400660,ENSP00000397241,ENSP00000398878,ENSP00000410349,ENSP00000416568"	AEBP1	3.04884	1.65e-05	NA	NA	NA	AEBP1	1.88867	0.00297078
PH_hs_0031568	FSCN1	Homo sapiens fascin actin-bundling protein 1 (FSCN1)	1	6624	NM_003088	NP_003079.1	ENSG00000075618	"ENST00000382361,ENST00000444748,ENST00000447103,ENST00000405801,ENST00000473330"	"ENSP00000371798,ENSP00000404506,ENSP00000409967,ENSP00000383982"	FSCN1	1.78524	0.010496	NA	NA	NA	NA	NA	NA
PH_hs_0014265	PLXNB1	Homo sapiens plexin B1 (PLXNB1)	1	5364	"NM_001130082,NM_002673"	"NP_001123554.1,NP_002664.2"	ENSG00000164050	"ENST00000296440,ENST00000485535,ENST00000358536,ENST00000456774,ENST00000483753,ENST00000497627,ENST00000483676,ENST00000478171,ENST00000470525,ENST00000461261,ENST00000473996,ENST00000449094,ENST00000465117,ENST00000467913,ENST00000464294,ENST00000484485,ENST00000462738,ENST00000466353,ENST00000473683"	"ENSP00000296440,ENSP00000351338,ENSP00000414199,ENSP00000395987"	PLXNB1	1.78382	0.00418933	NA	NA	NA	NA	NA	NA
PH_hs_0004265	MARCKSL1	Homo sapiens MARCKS-like 1 (MARCKSL1)	1	65108	"NM_023009,NR_052852"	"NP_075385.1,-"	ENSG00000175130	ENST00000329421	ENSP00000362638	MARCKSL1	1.78369	0.000769242	NA	NA	NA	NA	NA	NA
PH_hs_0042898	LRRC10B	Homo sapiens leucine rich repeat containing 10B (LRRC10B)	1	390205	NM_001145077	NP_001138549.1	ENSG00000204950	ENST00000378075	ENSP00000367315	LRRC10B	1.78261	0.00196802	NA	NA	NA	NA	NA	NA
PH_hs_0040619	MXD3	Homo sapiens MAX dimerization protein 3 (MXD3)	1	83463	NM_031300	NP_112590.1	ENSG00000213347	"ENST00000503473,ENST00000509339,ENST00000427908,ENST00000423571,ENST00000439742,ENST00000503782,ENST00000513063,ENST00000513169,ENST00000502529"	"ENSP00000416921,ENSP00000389716,ENSP00000401867,ENSP00000421463,ENSP00000427104,ENSP00000425029"	MXD3	1.88154	0.00022744	MXD3	2.20483	3.46e-05	MXD3	1.88667	6.17e-05
PH_hs_0025086	GPR162	Homo sapiens G protein-coupled receptor 162 (GPR162)	1	27239	"NM_019858,NM_014449"	"NP_062832.1,NP_055264.1"	ENSG00000250510	"ENST00000311268,ENST00000535220,ENST00000428545,ENST00000541431,ENST00000382315,ENST00000545321,ENST00000542330"	"ENSP00000311528,ENSP00000399670,ENSP00000371752,ENSP00000475912"	GPR162	1.77269	0.0339268	NA	NA	NA	NA	NA	NA
PH_hs_0062703	BHLHE22|BHLHE23	"Homo sapiens basic helix-loop-helix family, member e22 (BHLHE22)|Homo sapiens basic helix-loop-helix family, member e23 (BHLHE23)"	4	27319|128408	NM_152414|NM_080606	NP_689627.1|NP_542173.2	ENSG00000180828|ENSG00000125533	"ENST00000321870|ENST00000612929,ENST00000370346"	"ENSP00000318799|ENSP00000480998,ENSP00000359371"	BHLHE22|BHLHE23	1.77101	0.0185083	NA	NA	NA	NA	NA	NA
PH_hs_0028078	ARHGEF1	Homo sapiens Rho guanine nucleotide exchange factor (GEF)	1	9138	"NM_199002,NM_198977,NM_004706"	"NP_945353.1,NP_945328.1,NP_004697.2"	ENSG00000076928	ENST00000595770		ARHGEF1	1.77069	0.0317768	NA	NA	NA	NA	NA	NA
PH_hs_0024540	FRY	Homo sapiens furry homolog (Drosophila)	1	10129	NM_023037	NP_075463.2	ENSG00000073910	"ENST00000542859,ENST00000463566,ENST00000436046,ENST00000602645,ENST00000477712,ENST00000380217,ENST00000418076,ENST00000380250"	"ENSP00000445043,ENSP00000398010,ENSP00000434694,ENSP00000369565,ENSP00000369600"	FRY	1.76995	0.00852762	NA	NA	NA	NA	NA	NA
PH_hs_0004330	BTG2	"Homo sapiens BTG family, member 2 (BTG2)"	1	7832	NM_006763	NP_006754.1	ENSG00000159388	"ENST00000475157,ENST00000290551"	"ENSP00000433553,ENSP00000290551"	BTG2	1.7699	0.010769	NA	NA	NA	NA	NA	NA
PH_hs_0019648	CCDC120	Homo sapiens coiled-coil domain containing 120 (CCDC120)	1	90060	"NM_001163321,NM_001271836,NM_001271835,NM_001163323,NM_001163322,NM_033626"	"NP_001156793.2,NP_001258765.1,NP_001258764.1,NP_001156795.1,NP_001156794.1,NP_296375.1"	ENSG00000147144	"ENST00000597275,ENST00000496529,ENST00000606812,ENST00000603986,ENST00000536628,ENST00000603906,ENST00000482476,ENST00000620388"	"ENSP00000470294,ENSP00000474761,ENSP00000475676,ENSP00000474071,ENSP00000443351,ENSP00000474713"	CCDC120	1.76874	0.0148137	NA	NA	NA	NA	NA	NA
PH_hs_0045940	GAS2L1	Homo sapiens growth arrest-specific 2 like 1 (GAS2L1)	1	10634	"NM_152236,NM_006478"	"NP_689422.1,NP_006469.2"	ENSG00000185340	"ENST00000616432,ENST00000416823,ENST00000428622,ENST00000406549,ENST00000610653,ENST00000621062,ENST00000487341,ENST00000618518,ENST00000611648,ENST00000491016"	"ENSP00000478908,ENSP00000395988,ENSP00000388645,ENSP00000383995,ENSP00000484130,ENSP00000478343,ENSP00000481012,ENSP00000479551"	GAS2L1	1.76869	0.0339271	NA	NA	NA	NA	NA	NA
PH_hs_0036878	PIF1	Homo sapiens PIF1 5'-to-3' DNA helicase (PIF1)	1	80119	NM_025049	NP_079325.2	ENSG00000140451	"ENST00000268043,ENST00000333425,ENST00000559239,ENST00000559872,ENST00000559522,ENST00000558380,ENST00000558547,ENST00000560444,ENST00000560504"	"ENSP00000268043,ENSP00000328174,ENSP00000452792"	PIF1	1.62928	0.0156901	PIF1	2.11894	0.00803698	PIF1	1.88433	0.0036045
PH_hs_0062699	LOC730183	Homo sapiens uncharacterized LOC730183 (LOC730183)	1	730183	NM_001256932	NP_001243861.1	NA	NA	NA	LOC730183	1.50415	0.00428107	LOC730183	2.17874	0.000146784	LOC730183	1.88392	0.000236413
PH_hs_0022228	P2RX7	"Homo sapiens purinergic receptor P2X, ligand-gated ion channel, 7 (P2RX7)"	1	5027	"NR_033956,NR_033955,NR_033954,NR_033953,NR_033952,NR_033951,NR_033950,NR_033949,NR_033948,NM_002562"	"-,-,-,-,-,-,-,-,-,NP_002553.3"	ENSG00000089041	"ENST00000537312,ENST00000328963,ENST00000535928,ENST00000539695,ENST00000545434,ENST00000261826,ENST00000535250,ENST00000539606,ENST00000541716,ENST00000541022,ENST00000541564,ENST00000538011,ENST00000535600"	"ENSP00000438586,ENSP00000330696,ENSP00000439961,ENSP00000445564,ENSP00000261826,ENSP00000442572,ENSP00000445325,ENSP00000437729,ENSP00000441230,ENSP00000443640,ENSP00000439247,ENSP00000442470"	P2RX7	1.76505	0.00126238	P2RX7	1.74474	0.000628413	P2RX7	1.88383	0.000236287
PH_hs_0007755	NTSR2	Homo sapiens neurotensin receptor 2 (NTSR2)	1	23620	NM_012344	NP_036476.1	ENSG00000169006	ENST00000306928	ENSP00000303686	NA	NA	NA	NA	NA	NA	NTSR2	1.88068	0.00887497
PH_hs_0000639	SEZ6L2	Homo sapiens seizure related 6 homolog (mouse)	1	26470	"NM_001243333,NM_001243332,NM_001114100,NM_001114099,NM_201575,NM_012410"	"NP_001230262.1,NP_001230261.1,NP_001107572.1,NP_001107571.1,NP_963869.2,NP_036542.1"	ENSG00000174938	"ENST00000346932,ENST00000350527,ENST00000308713,ENST00000563118,ENST00000568407,ENST00000562159,ENST00000568380,ENST00000537485,ENST00000617533"	"ENSP00000319215,ENSP00000310206,ENSP00000312550,ENSP00000454654,ENSP00000458490,ENSP00000439412,ENSP00000481917"	SEZ6L2	1.75529	0.00045149	NA	NA	NA	NA	NA	NA
PH_hs_0015584	HOXD8	Homo sapiens homeobox D8 (HOXD8)	1	3234	"NM_001199746,NM_019558,NM_001199747"	"NP_001186675.1,NP_062458.1,NP_001186676.1"	ENSG00000175879	"ENST00000429017,ENST00000313173,ENST00000544999,ENST00000450510"	"ENSP00000406045,ENSP00000315949,ENSP00000437431,ENSP00000409026"	NA	NA	NA	HOXD8	1.91055	0.00152668	HOXD8	1.87429	2.46e-06
PH_hs_0043183	RARRES2	Homo sapiens retinoic acid receptor responder (tazarotene induced)	1	5919	NM_002889	NP_002880.1	ENSG00000106538	"ENST00000478771,ENST00000223271,ENST00000467793,ENST00000466675,ENST00000482669"	"ENSP00000223271,ENSP00000417669,ENSP00000418009,ENSP00000418483"	RARRES2	2.22947	0.00236696	RARRES2	2.25109	0.000103151	RARRES2	1.87266	0.000148001
PH_hs_0001887	BRINP2	Homo sapiens bone morphogenetic protein/retinoic acid inducible neural-specific 2 (BRINP2)	1	57795	NM_021165	NP_066988.1	ENSG00000198797	"ENST00000361539,ENST00000478325,ENST00000460161"	ENSP00000354481	BRINP2	1.75322	0.0130375	NA	NA	NA	NA	NA	NA
PH_hs_0002789	UNC5A	Homo sapiens unc-5 homolog A (C. elegans)	1	90249	NM_133369	NP_588610.2	ENSG00000113763	"ENST00000329542,ENST00000513890,ENST00000509580"	"ENSP00000332737,ENSP00000424067,ENSP00000421795"	UNC5A	1.6992	0.0406544	UNC5A	2.95261	0.00044607	UNC5A	1.87093	0.0184978
PH_hs_0043599	DCLK2	Homo sapiens doublecortin-like kinase 2 (DCLK2)	1	166614	"NM_001040261,NM_001040260,NR_036614"	"NP_001035351.4,NP_001035350.2,-"	ENSG00000170390	"ENST00000296550,ENST00000411937,ENST00000506325,ENST00000302176,ENST00000507694"	"ENSP00000296550,ENSP00000401916,ENSP00000427235,ENSP00000303887"	DCLK2	1.74785	0.000183142	NA	NA	NA	NA	NA	NA
PH_hs_0020027	HSPA2	Homo sapiens heat shock 70kDa protein 2 (HSPA2)	1	3306	NM_021979	NP_068814.2	ENSG00000126803	"ENST00000394709,ENST00000554883,ENST00000247207"	"ENSP00000378199,ENSP00000247207"	HSPA2	1.74524	0.00530867	HSPA2	1.62081	0.0264896	NA	NA	NA
PH_hs_0026711	BRICD5	Homo sapiens BRICHOS domain containing 5 (BRICD5)	1	283870	NM_182563	NP_872369.2	ENSG00000182685	"ENST00000328540,ENST00000562360,ENST00000566795,ENST00000566018"	"ENSP00000332389,ENSP00000455052,ENSP00000457969"	BRICD5	1.83435	0.00657155	BRICD5	1.81945	0.0157294	BRICD5	1.86798	0.00338354
PH_hs_0010934	ZNF687	Homo sapiens zinc finger protein 687 (ZNF687)	1	57592	NM_020832	NP_065883.1	ENSG00000143373	"ENST00000443959,ENST00000336715,ENST00000449313,ENST00000324048,ENST00000426871,ENST00000459919,ENST00000436614"	"ENSP00000395261,ENSP00000336620,ENSP00000415286,ENSP00000319829,ENSP00000398821,ENSP00000416942"	ZNF687	1.74438	0.00182947	NA	NA	NA	NA	NA	NA
PH_hs_0044786	YPEL1	Homo sapiens yippee-like 1 (Drosophila)	1	29799	NM_013313	NP_037445.1	ENSG00000100027	"ENST00000339468,ENST00000477675,ENST00000403503"	"ENSP00000342832,ENSP00000386014"	YPEL1	1.74429	0.00138561	NA	NA	NA	NA	NA	NA
PH_hs_0022996	EPHA5	Homo sapiens EPH receptor A5 (EPHA5)	1	2044	"NM_182472,NM_004439"	"NP_872272.2,NP_004430.4"	ENSG00000145242	"ENST00000273854,ENST00000432638,ENST00000354839,ENST00000511294,ENST00000613740,ENST00000622150"	"ENSP00000273854,ENSP00000389208,ENSP00000346899,ENSP00000427638,ENSP00000478537,ENSP00000480763"	EPHA5	1.74352	0.0251895	EPHA5	2.46186	0.0059592	NA	NA	NA
PH_hs_0009463	CALCOCO1	Homo sapiens calcium binding and coiled-coil domain 1 (CALCOCO1)	1	57658	"NM_001143682,NM_020898,NR_026554"	"NP_001137154.1,NP_065949.1,-"	ENSG00000012822	"ENST00000262059,ENST00000546443,ENST00000430117,ENST00000548263,ENST00000550804,ENST00000549935,ENST00000549613,ENST00000552282,ENST00000547988,ENST00000551900,ENST00000546619,ENST00000547949,ENST00000553154,ENST00000549784,ENST00000549173,ENST00000548177,ENST00000552623,ENST00000549349,ENST00000549688,ENST00000547885,ENST00000548431,ENST00000546774"	"ENSP00000262059,ENSP00000456437,ENSP00000397189,ENSP00000447647,ENSP00000449960,ENSP00000450083,ENSP00000448621,ENSP00000447117,ENSP00000449058,ENSP00000446820,ENSP00000448026,ENSP00000450012,ENSP00000449796"	CALCOCO1	1.74257	0.0386077	NA	NA	NA	NA	NA	NA
PH_hs_0030912	AIF1L	Homo sapiens allograft inflammatory factor 1-like (AIF1L)	1	83543	"NM_001185096,NM_031426,NM_001185095,NR_033701"	"NP_001172025.1,NP_113614.1,NP_001172024.1,-"	ENSG00000126878	"ENST00000372314,ENST00000247291,ENST00000372302,ENST00000372300,ENST00000472942,ENST00000372298,ENST00000478257,ENST00000372297,ENST00000372301,ENST00000372309"	"ENSP00000361388,ENSP00000247291,ENSP00000361376,ENSP00000361374,ENSP00000361372,ENSP00000361371,ENSP00000361375,ENSP00000361383"	AIF1L	1.75379	0.00156734	AIF1L	1.8119	0.000317613	AIF1L	1.86239	8.29e-05
PH_hs_0042334	MT4	Homo sapiens metallothionein 4 (MT4)	1	84560	NM_032935	NP_116324.1	ENSG00000102891	ENST00000219162	ENSP00000219162	NA	NA	NA	NA	NA	NA	MT4	1.85934	0.000127583
PH_hs_0044714	FBLN1	Homo sapiens fibulin 1 (FBLN1)	1	2192	NM_001996	NP_001987.2	ENSG00000077942	"ENST00000411478,ENST00000445110,ENST00000455233,ENST00000402984,ENST00000262722,ENST00000327858,ENST00000442170,ENST00000340923,ENST00000439835,ENST00000450975,ENST00000454279,ENST00000451475,ENST00000437711,ENST00000460538,ENST00000465578,ENST00000484531,ENST00000476366,ENST00000460300"	"ENSP00000415289,ENSP00000404024,ENSP00000402963,ENSP00000385521,ENSP00000262722,ENSP00000331544,ENSP00000393812,ENSP00000342212,ENSP00000395329,ENSP00000396084,ENSP00000414584,ENSP00000415160,ENSP00000401077"	FBLN1	1.73888	0.0452005	NA	NA	NA	NA	NA	NA
PH_hs_0000742	ACSS1	Homo sapiens acyl-CoA synthetase short-chain family member 1 (ACSS1)	1	84532	"NM_001252675,NM_001252677,NM_001252676,NM_032501"	"NP_001239604.1,NP_001239606.1,NP_001239605.1,NP_115890.2"	ENSG00000154930	"ENST00000484396,ENST00000323482,ENST00000376726,ENST00000432802,ENST00000537502"	"ENSP00000316924,ENSP00000365916,ENSP00000388793,ENSP00000439304"	ACSS1	1.7378	0.0249642	NA	NA	NA	NA	NA	NA
PH_hs_0021399	PALM3	Homo sapiens paralemmin 3 (PALM3)	1	342979	NM_001145028	NP_001138500.1	ENSG00000187867	"ENST00000340790,ENST00000589048,ENST00000586368"	"ENSP00000344996,ENSP00000465701"	PALM3	1.7374	0.00284682	NA	NA	NA	NA	NA	NA
PH_hs_0010641	MYBL2	Homo sapiens v-myb avian myeloblastosis viral oncogene homolog-like 2 (MYBL2)	1	4605	NM_002466	NP_002457.1	ENSG00000101057	"ENST00000217026,ENST00000396863"	"ENSP00000217026,ENSP00000380072"	MYBL2	1.72724	0.0109665	NA	NA	NA	NA	NA	NA
PH_hs_0001126	HSD17B6	Homo sapiens hydroxysteroid (17-beta)	1	8630	NM_003725	NP_003716.2	ENSG00000025423	"ENST00000555159,ENST00000555805,ENST00000554643,ENST00000556650,ENST00000554150,ENST00000556481,ENST00000554155,ENST00000322165,ENST00000556875,ENST00000553476"	"ENSP00000450698,ENSP00000451753,ENSP00000451406,ENSP00000452103,ENSP00000452273,ENSP00000451497,ENSP00000318631"	HSD17B6	1.88674	0.000765258	HSD17B6	1.6517	0.0132033	HSD17B6	1.8541	0.00509762
PH_hs_0021667	TMEM240	Homo sapiens transmembrane protein 240 (TMEM240)	1	339453	NM_001114748	NP_001108220.1	ENSG00000205090	"ENST00000378733,ENST00000624426,ENST00000425828"	"ENSP00000368007,ENSP00000485135,ENSP00000400311"	TMEM240	1.7236	0.00468266	TMEM240	1.90001	0.0160175	NA	NA	NA
PH_hs_0014678	ZNF853	Homo sapiens zinc finger protein 853 (ZNF853)	1	54753	NM_017560	NP_060030.1	ENSG00000236609	ENST00000457543	ENSP00000455585	ZNF853	1.71726	0.00789221	NA	NA	NA	NA	NA	NA
PH_hs_0016986	PAQR4	Homo sapiens progestin and adipoQ receptor family member IV (PAQR4)	1	124222	NM_152341	NP_689554.2	ENSG00000162073	"ENST00000318782,ENST00000293978,ENST00000576565,ENST00000572687,ENST00000574988"	"ENSP00000321804,ENSP00000293978,ENSP00000460326,ENSP00000459418,ENSP00000458683"	PAQR4	2.26484	0.000487555	NA	NA	NA	PAQR4	1.8535	4.02e-05
PH_hs_0026820	SMARCB1	"Homo sapiens SWI/SNF related, matrix associated, actin dependent regulator of chromatin, subfamily b, member 1 (SMARCB1)"	1	6598	"NM_001007468,NM_003073"	"NP_001007469.1,NP_003064.2"	ENSG00000099956	"ENST00000417137,ENST00000344921,ENST00000263121,ENST00000407422,ENST00000407082,ENST00000491967,ENST00000477836"	"ENSP00000388489,ENSP00000340883,ENSP00000263121,ENSP00000383984,ENSP00000385226"	SMARCB1	1.71277	0.0262971	NA	NA	NA	NA	NA	NA
PH_hs_0031027	WSCD1	Homo sapiens WSC domain containing 1 (WSCD1)	1	23302	NM_015253	NP_056068.1	ENSG00000179314	ENST00000539421	ENSP00000446032	WSCD1	1.98848	0.000584566	WSCD1	1.96894	0.000535239	WSCD1	1.8525	0.0058634
PH_hs_0024730	COL2A1	"Homo sapiens collagen, type II, alpha 1 (COL2A1)"	1	1280	"NM_001844,NM_033150"	"NP_001835.3,NP_149162.2"	ENSG00000139219	"ENST00000380518,ENST00000493991,ENST00000337299,ENST00000546974,ENST00000483376,ENST00000474996,ENST00000466884,ENST00000490609,ENST00000465743"	"ENSP00000369889,ENSP00000338213"	COL2A1	1.70678	0.000137863	COL2A1	1.73921	5.57e-05	NA	NA	NA
PH_hs_0045734	GLI1	Homo sapiens GLI family zinc finger 1 (GLI1)	1	2735	"NM_001160045,NM_005269,NM_001167609"	"NP_001153517.1,NP_005260.1,NP_001161081.1"	ENSG00000111087	"ENST00000532291,ENST00000228682,ENST00000528432,ENST00000530789,ENST00000528467,ENST00000527742,ENST00000543426,ENST00000546141"	"ENSP00000436671,ENSP00000228682,ENSP00000434421,ENSP00000434408,ENSP00000437607,ENSP00000441006"	GLI1	1.70653	0.0370793	NA	NA	NA	NA	NA	NA
PH_hs_0030956	USP21	Homo sapiens ubiquitin specific peptidase 21 (USP21)	1	27005	"NM_001014443,NM_012475"	"NP_001014443.1,NP_036607.3"	ENSG00000143258	"ENST00000492950,ENST00000289865,ENST00000479344,ENST00000368001,ENST00000486299,ENST00000487163,ENST00000482385,ENST00000493054,ENST00000485277,ENST00000368002"	"ENSP00000476344,ENSP00000289865,ENSP00000476830,ENSP00000356980,ENSP00000356981"	USP21	1.70225	0.00357756	NA	NA	NA	NA	NA	NA
PH_hs_0048943	SLC26A4	Homo sapiens solute carrier family 26 (anion exchanger)	1	5172	NM_000441	NP_000432.1	ENSG00000091137	"ENST00000265715,ENST00000440056,ENST00000477350,ENST00000497446,ENST00000480841,ENST00000460748,ENST00000492030"	"ENSP00000265715,ENSP00000394760"	NA	NA	NA	NA	NA	NA	SLC26A4	1.84871	0.0107204
PH_hs_0043901	NCKAP5	Homo sapiens NCK-associated protein 5 (NCKAP5)	1	344148	"NM_207481,NM_207363"	"NP_997364.3,NP_997246.2"	ENSG00000176771	"ENST00000409261,ENST00000409213,ENST00000473859,ENST00000427594,ENST00000358991,ENST00000317721,ENST00000405974"	"ENSP00000387128,ENSP00000386952,ENSP00000399070,ENSP00000351882,ENSP00000380603,ENSP00000385692"	NCKAP5	1.70969	0.00885423	NCKAP5	2.07423	0.00271399	NCKAP5	1.84532	0.0028646
PH_hs_0011833	SOX13	Homo sapiens SRY (sex determining region Y)	1	9580	NM_005686	NP_005677.2	ENSG00000143842	"ENST00000367203,ENST00000534185,ENST00000530882,ENST00000367204,ENST00000525442,ENST00000528591,ENST00000272193,ENST00000480326,ENST00000525258,ENST00000618875"	"ENSP00000356172,ENSP00000433595,ENSP00000436297,ENSP00000434093,ENSP00000478239"	SOX13	1.69999	0.0319891	NA	NA	NA	NA	NA	NA
PH_hs_0043481	CAMK2B	Homo sapiens calcium/calmodulin-dependent protein kinase II beta (CAMK2B)	1	816	"NM_001220,NM_172080,NM_172082,NM_172078,NM_172083,NM_172084,NM_172081,NM_172079"	"NP_001211.3,NP_742077.1,NP_742079.1,NP_742075.1,NP_742080.1,NP_742081.1,NP_742078.1,NP_742076.1"	ENSG00000058404	"ENST00000350811,ENST00000395749,ENST00000523845,ENST00000425809,ENST00000440254,ENST00000358707,ENST00000466584,ENST00000353625,ENST00000497584,ENST00000489429,ENST00000353185,ENST00000347193,ENST00000346990,ENST00000258682,ENST00000395747,ENST00000433930,ENST00000497127,ENST00000495819,ENST00000415369,ENST00000424197,ENST00000484972,ENST00000421607,ENST00000462128,ENST00000470984,ENST0000042720…	"ENSP00000326375,ENSP00000379098,ENSP00000428912,ENSP00000410445,ENSP00000397937,ENSP00000351542,ENSP00000326427,ENSP00000326600,ENSP00000326544,ENSP00000326518,ENSP00000258682,ENSP00000379096,ENSP00000388951,ENSP00000390419,ENSP00000400387,ENSP00000388445,ENSP00000390292"	CAMK2B	2.2465	5.98e-08	CAMK2B	3.21906	7.92e-07	CAMK2B	1.84147	0.00288439
PH_hs_0063378	PCBP4	Homo sapiens poly(rC)	1	57060	"NM_020418,NM_001174100,NM_033010,NM_033008"	"NP_065151.2,NP_001167571.1,NP_127503.1,NP_127501.1"	ENSG00000090097	"ENST00000355852,ENST00000492809,ENST00000497390,ENST00000461554,ENST00000484633,ENST00000471308,ENST00000498822,ENST00000471622,ENST00000468324,ENST00000466412,ENST00000497653,ENST00000489595,ENST00000490063,ENST00000483411,ENST00000471358,ENST00000461544,ENST00000428823,ENST00000322099,ENST00000395014"	"ENSP00000348111,ENSP00000417196,ENSP00000417100,ENSP00000418613,ENSP00000418925,ENSP00000419694,ENSP00000419557,ENSP00000417916,ENSP00000420008,ENSP00000418312,ENSP00000418997,ENSP00000419672,ENSP00000395030,ENSP00000322341,ENSP00000378461"	PCBP4	1.69675	0.00423376	NA	NA	NA	NA	NA	NA
PH_hs_0037781	RAB6B	"Homo sapiens RAB6B, member RAS oncogene family (RAB6B)"	1	51560	NM_016577	NP_057661.3	ENSG00000154917	"ENST00000285208,ENST00000469959,ENST00000486858,ENST00000477759,ENST00000460865,ENST00000488969,ENST00000543906"	"ENSP00000285208,ENSP00000418540,ENSP00000419381,ENSP00000419941,ENSP00000419526,ENSP00000417433,ENSP00000437797"	RAB6B	1.61522	0.00380649	RAB6B	1.99563	1.51e-06	RAB6B	1.83556	3.44e-06
PH_hs_0000245	NPY	Homo sapiens neuropeptide Y (NPY)	1	4852	NM_000905	NP_000896.1	ENSG00000122585	"ENST00000242152,ENST00000407573,ENST00000405982"	"ENSP00000242152,ENSP00000384364,ENSP00000385282"	NPY	1.68951	0.00511527	NPY	3.24601	0.000115787	NA	NA	NA
PH_hs_0004245	DVL1	Homo sapiens dishevelled segment polarity protein 1 (DVL1)	1	1855	NM_004421	NP_004412.2	ENSG00000107404	"ENST00000378891,ENST00000378888,ENST00000632445,ENST00000631679,ENST00000634054,ENST00000633096,ENST00000472445,ENST00000610709"	"ENSP00000368169,ENSP00000368166,ENSP00000488888,ENSP00000488181,ENSP00000480077"	DVL1	1.68917	0.0362536	NA	NA	NA	NA	NA	NA
PH_hs_0043616	AIFM3	"Homo sapiens apoptosis-inducing factor, mitochondrion-associated, 3 (AIFM3)"	1	150209	"NM_001146288,NM_001018060,NM_144704,NR_027464"	"NP_001139760.1,NP_001018070.1,NP_653305.1,-"	ENSG00000183773	"ENST00000399167,ENST00000399163,ENST00000417515,ENST00000467926,ENST00000441376,ENST00000479523,ENST00000472575,ENST00000495869,ENST00000434714,ENST00000426113,ENST00000468124,ENST00000484206,ENST00000405089,ENST00000496097,ENST00000465606,ENST00000483107,ENST00000486003,ENST00000440238"	"ENSP00000382120,ENSP00000382116,ENSP00000412973,ENSP00000402067,ENSP00000399657,ENSP00000406989,ENSP00000385800,ENSP00000390798"	AIFM3	1.74008	0.0130712	AIFM3	2.28457	0.0115762	AIFM3	1.83335	0.00393722
PH_hs_0023647	NAV3	Homo sapiens neuron navigator 3 (NAV3)	1	89795	NM_014903	NP_055718.4	ENSG00000067798	"ENST00000549464,ENST00000536525,ENST00000397909,ENST00000549369,ENST00000551277,ENST00000547725,ENST00000550503,ENST00000550673,ENST00000552895,ENST00000550788,ENST00000548948,ENST00000552300,ENST00000551162,ENST00000547884"	"ENSP00000446628,ENSP00000446132,ENSP00000381007,ENSP00000448037,ENSP00000446644,ENSP00000448303,ENSP00000448243"	NAV3	1.6843	0.0387253	NAV3	3.02585	9.67e-05	NA	NA	NA
PH_hs_0020298	LTK	Homo sapiens leukocyte receptor tyrosine kinase (LTK)	1	4058	"NM_001135685,NM_002344,NM_206961"	"NP_001129157.1,NP_002335.2,NP_996844.1"	ENSG00000062524	"ENST00000355166,ENST00000263800,ENST00000563518,ENST00000561619,ENST00000453182,ENST00000569283"	"ENSP00000347293,ENSP00000263800,ENSP00000458111,ENSP00000392196"	LTK	1.91975	0.0212212	LTK	1.9144	0.0233955	LTK	1.83267	0.00559214
PH_hs_0042805	VWC2	Homo sapiens von Willebrand factor C domain containing 2 (VWC2)	1	375567	NM_198570	NP_940972.2	ENSG00000188730	ENST00000340652	ENSP00000341819	VWC2	2.2083	0.00161773	VWC2	1.87452	0.000253853	VWC2	1.82819	0.00111089
PH_hs_0048252	RHPN1	"Homo sapiens rhophilin, Rho GTPase binding protein 1 (RHPN1)"	1	114822	NM_052924	NP_443156.2	ENSG00000158106	"ENST00000289013,ENST00000522335,ENST00000522899,ENST00000620174"	"ENSP00000289013,ENSP00000484724"	NA	NA	NA	RHPN1	2.18138	3.81e-05	RHPN1	1.82762	0.000133302
PH_hs_0045179	SMTN	Homo sapiens smoothelin (SMTN)	1	6525	"NM_001207018,NM_001207017,NM_134270,NM_134269,NM_006932"	"NP_001193947.1,NP_001193946.1,NP_599032.2,NP_599031.1,NP_008863.3"	ENSG00000183963	"ENST00000432777,ENST00000422839,ENST00000426927,ENST00000482444,ENST00000440425,ENST00000475548,ENST00000497697,ENST00000358743,ENST00000347557,ENST00000333137,ENST00000489337,ENST00000438223,ENST00000416786,ENST00000431481,ENST00000460658,ENST00000466272,ENST00000455608,ENST00000404574,ENST00000493335,ENST00000624247,ENST00000472911,ENST00000504335,ENST00000612341,ENST00000619644"	"ENSP00000398663,ENSP00000390453,ENSP00000399432,ENSP00000485277,ENSP00000401341,ENSP00000351593,ENSP00000328635,ENSP00000329532,ENSP00000409925,ENSP00000409990,ENSP00000394637,ENSP00000392329,ENSP00000383919,ENSP00000485089,ENSP00000479578,ENSP00000484398"	SMTN	1.67957	0.0204563	NA	NA	NA	NA	NA	NA
PH_hs_0027531	PRKAR1B	"Homo sapiens protein kinase, cAMP-dependent, regulatory, type I, beta (PRKAR1B)"	1	5575	"NM_001164762,NM_001164761,NM_001164760,NM_001164759,NM_001164758,NM_002735"	"NP_001158234.1,NP_001158233.1,NP_001158232.1,NP_001158231.1,NP_001158230.1,NP_002726.1"	ENSG00000188191	"ENST00000406797,ENST00000403562,ENST00000360274,ENST00000400758,ENST00000430040,ENST00000414568,ENST00000417852,ENST00000456696,ENST00000488474,ENST00000478198,ENST00000537384,ENST00000544935"	"ENSP00000385749,ENSP00000385349,ENSP00000353415,ENSP00000383569,ENSP00000402648,ENSP00000394633,ENSP00000406670,ENSP00000410414,ENSP00000440449,ENSP00000444487"	PRKAR1B	1.67722	0.0371952	NA	NA	NA	NA	NA	NA
PH_hs_0025688	GDPD2	Homo sapiens glycerophosphodiester phosphodiesterase domain containing 2 (GDPD2)	1	54857	"NM_001171193,NM_001171192,NM_001171191,NM_017711"	"NP_001164664.1,NP_001164663.1,NP_001164662.1,NP_060181.2"	ENSG00000130055	"ENST00000374382,ENST00000472623,ENST00000453994,ENST00000538649,ENST00000536730"	"ENSP00000363503,ENSP00000414019,ENSP00000444601,ENSP00000445982"	GDPD2	1.67502	0.0318399	NA	NA	NA	NA	NA	NA
PH_hs_0049066	DPP10	Homo sapiens dipeptidyl-peptidase 10 (non-functional)	1	57628	"NM_001178037,NM_001178036,NM_001004360,NM_001178034,NM_020868"	"NP_001171508.1,NP_001171507.1,NP_001004360.2,NP_001171505.1,NP_065919.2"	ENSG00000175497	"ENST00000436732,ENST00000410059,ENST00000461250,ENST00000409163,ENST00000492708,ENST00000393146,ENST00000393147,ENST00000310323,ENST00000486885,ENST00000429914,ENST00000419287,ENST00000488208,ENST00000473362"	"ENSP00000391092,ENSP00000386565,ENSP00000387038,ENSP00000376854,ENSP00000376855,ENSP00000309066,ENSP00000408535,ENSP00000402499"	NA	NA	NA	DPP10	3.46709	0.00396323	DPP10	1.82661	0.0344905
PH_hs_0013732	MN1	Homo sapiens meningioma (disrupted in balanced translocation)	1	4330	NM_002430	NP_002421.3	ENSG00000169184	"ENST00000302326,ENST00000424656,ENST00000497225"	"ENSP00000304956,ENSP00000397805"	MN1	1.67204	0.00056721	NA	NA	NA	NA	NA	NA
PH_hs_0004424	SNN	Homo sapiens stannin (SNN)	1	8303	NM_003498	NP_003489.1	ENSG00000184602	ENST00000329565	ENSP00000329287	SNN	1.67114	0.000362864	NA	NA	NA	NA	NA	NA
PH_hs_0004337	TYK2	Homo sapiens tyrosine kinase 2 (TYK2)	1	7297	NM_003331	NP_003322.3	ENSG00000105397	"ENST00000525976,ENST00000530220,ENST00000524462,ENST00000525621,ENST00000530560,ENST00000529422,ENST00000524470,ENST00000527481,ENST00000592137,ENST00000529739,ENST00000529412,ENST00000534228,ENST00000529370,ENST00000533334,ENST00000531620,ENST00000525220,ENST00000529317,ENST00000525824,ENST00000531836,ENST00000530829,ENST00000264818"	"ENSP00000434831,ENSP00000433203,ENSP00000431885,ENSP00000465291,ENSP00000466340,ENSP00000436155,ENSP00000432728,ENSP00000432320,ENSP00000434931,ENSP00000467288,ENSP00000436175,ENSP00000436826,ENSP00000264818"	TYK2	1.66992	0.0150344	NA	NA	NA	NA	NA	NA
PH_hs_0062010	PRRC2A	Homo sapiens proline-rich coiled-coil 2A (PRRC2A)	1	7916	"NM_004638,NM_080686"	"NP_004629.3,NP_542417.2"	ENSG00000225748	"ENST00000454306,ENST00000468994,ENST00000432252,ENST00000496475,ENST00000465869,ENST00000495051,ENST00000496033,ENST00000498585,ENST00000483111,ENST00000479603,ENST00000487457,ENST00000468007,ENST00000496185,ENST00000479277"	"ENSP00000387477,ENSP00000408226"	PRRC2A	1.66769	0.0409073	NA	NA	NA	NA	NA	NA
PH_hs_0022258	FGD1	"Homo sapiens FYVE, RhoGEF and PH domain containing 1 (FGD1)"	1	2245	NM_004463	NP_004454.2	ENSG00000102302	ENST00000375135	ENSP00000364277	FGD1	1.66676	8.16e-05	NA	NA	NA	NA	NA	NA
PH_hs_0028737	KLF13	Homo sapiens Kruppel-like factor 13 (KLF13)	1	51621	NM_015995	NP_057079.2	ENSG00000169926	"ENST00000307145,ENST00000558921,ENST00000560473,ENST00000558844,ENST00000558673,ENST00000500533,ENST00000558225,ENST00000618680"	"ENSP00000302456,ENSP00000452609,ENSP00000452867,ENSP00000484274"	KLF13	1.66657	0.000397441	KLF13	2.4531	1.36e-05	NA	NA	NA
PH_hs_0032914	FOXJ1	Homo sapiens forkhead box J1 (FOXJ1)	1	2302	NM_001454	NP_001445.2	ENSG00000129654	ENST00000322957	ENSP00000323880	FOXJ1	1.66472	0.024145	NA	NA	NA	NA	NA	NA
PH_hs_0004480	LY6E	"Homo sapiens lymphocyte antigen 6 complex, locus E (LY6E)"	1	4061	"NM_002346,NM_001127213"	"NP_002337.1,NP_001120685.1"	ENSG00000278032	"ENST00000633898,ENST00000619718,ENST00000632424,ENST00000632519,ENST00000633934,ENST00000632812,ENST00000632516,ENST00000632232,ENST00000631568,ENST00000632902,ENST00000632978,ENST00000632618,ENST00000633551,ENST00000633451,ENST00000631680"	"ENSP00000488311,ENSP00000482517,ENSP00000488421,ENSP00000488443,ENSP00000488115,ENSP00000488556,ENSP00000487664,ENSP00000488743,ENSP00000488891,ENSP00000488121,ENSP00000488414,ENSP00000487700,ENSP00000488627,ENSP00000488559"	LY6E	1.6577	0.0208096	NA	NA	NA	NA	NA	NA
PH_hs_0061339	RBFOX1	"Homo sapiens RNA binding protein, fox-1 homolog (C. elegans)"	1	54715	"NM_001142334,NM_001142333,NM_145893,NM_145892,NM_145891,NM_018723"	"NP_001135806.1,NP_001135805.1,NP_665900.1,NP_665899.1,NP_665898.1,NP_061193.2"	ENSG00000078328	"ENST00000547605,ENST00000553186,ENST00000550418,ENST00000547372,ENST00000548749,ENST00000422070,ENST00000535565,ENST00000547427,ENST00000552089,ENST00000551752,ENST00000547338,ENST00000436368,ENST00000311745,ENST00000355637,ENST00000569889,ENST00000570626,ENST00000564850,ENST00000567470,ENST00000570188,ENST00000340209,ENST00000620507"	"ENSP00000450402,ENSP00000447753,ENSP00000450031,ENSP00000446842,ENSP00000391269,ENSP00000438768,ENSP00000448496,ENSP00000447281,ENSP00000447717,ENSP00000402745,ENSP00000309117,ENSP00000347855,ENSP00000458748,ENSP00000454250,ENSP00000344196,ENSP00000484837"	RBFOX1	2.07017	0.000395037	RBFOX1	2.83823	0.00147338	RBFOX1	1.82342	0.0106763
PH_hs_0061280	STK11	Homo sapiens serine/threonine kinase 11 (STK11)	1	6794	NM_000455	NP_000446.1	ENSG00000118046	"ENST00000585748,ENST00000326873,ENST00000593219,ENST00000589152,ENST00000585851,ENST00000586358,ENST00000591133,ENST00000585465,ENST00000586243"	"ENSP00000477641,ENSP00000324856,ENSP00000466610,ENSP00000467912,ENSP00000467240"	STK11	1.65432	0.0189885	NA	NA	NA	NA	NA	NA
PH_hs_0060744	PSAT1	Homo sapiens phosphoserine aminotransferase 1 (PSAT1)	1	29968	NM_058179	NP_478059.1	ENSG00000135069	"ENST00000347159,ENST00000376588"	"ENSP00000317606,ENSP00000365773"	NA	NA	NA	PSAT1	1.6921	9.56e-05	PSAT1	1.82208	6.93e-06
PH_hs_0016597	CPNE2	Homo sapiens copine II (CPNE2)	1	221184	NM_152727	NP_689940.3	ENSG00000140848	"ENST00000290776,ENST00000535318,ENST00000566259,ENST00000565874,ENST00000567487,ENST00000565766,ENST00000566042,ENST00000565951,ENST00000566910,ENST00000567011"	"ENSP00000290776,ENSP00000439018,ENSP00000455883,ENSP00000456042,ENSP00000455443,ENSP00000457579"	CPNE2	1.65294	0.0143629	NA	NA	NA	NA	NA	NA
PH_hs_0030129	PNKD	Homo sapiens paroxysmal nonkinesigenic dyskinesia (PNKD)	1	25953	"NM_015488,NM_022572"	"NP_056303.3,NP_072094.1"	ENSG00000127838	"ENST00000248451,ENST00000273077,ENST00000469689,ENST00000472650,ENST00000494954,ENST00000258362,ENST00000436005,ENST00000483797"	"ENSP00000248451,ENSP00000273077,ENSP00000258362,ENSP00000414400"	PNKD	1.65218	0.00428072	PNKD	2.64301	1.29e-05	NA	NA	NA
PH_hs_0062588	PLLP	Homo sapiens plasmolipin (PLLP)	1	51090	NM_015993	NP_057077.1	ENSG00000102934	"ENST00000564376,ENST00000613167,ENST00000219207,ENST00000569059,ENST00000564018"	"ENSP00000481720,ENSP00000219207,ENSP00000454656,ENSP00000463575"	NA	NA	NA	PLLP	1.6626	0.00047358	PLLP	1.82167	4.64e-09
PH_hs_0031336	PLAU	"Homo sapiens plasminogen activator, urokinase (PLAU)"	1	5328	"NM_001145031,NM_002658"	"NP_001138503.1,NP_002649.1"	ENSG00000122861	"ENST00000481390,ENST00000496926,ENST00000494287,ENST00000372764,ENST00000446342"	"ENSP00000474318,ENSP00000361850,ENSP00000388474"	PLAU	1.6481	0.00128613	NA	NA	NA	NA	NA	NA
PH_hs_0036526	PNMAL2	Homo sapiens paraneoplastic Ma antigen family-like 2 (PNMAL2)	1	57469	NM_020709	NP_065760.1	ENSG00000204851	"ENST00000594749,ENST00000599531"	ENSP00000473036	PNMAL2	1.64752	0.0139934	PNMAL2	1.68028	0.0374463	NA	NA	NA
PH_hs_0000022	CREB5	Homo sapiens cAMP responsive element binding protein 5 (CREB5)	1	9586	"NM_001011666,NM_004904,NM_182899,NM_182898"	"NP_001011666.1,NP_004895.2,NP_878902.2,NP_878901.2"	ENSG00000146592	"ENST00000396299,ENST00000469531,ENST00000478078,ENST00000482692,ENST00000424599,ENST00000357727,ENST00000396300,ENST00000409603,ENST00000461921,ENST00000426500,ENST00000396298,ENST00000468391,ENST00000484383,ENST00000468813,ENST00000498316"	"ENSP00000379593,ENSP00000394088,ENSP00000350359,ENSP00000379594,ENSP00000387197,ENSP00000394979,ENSP00000379592,ENSP00000440429"	CREB5	1.64608	0.00128809	NA	NA	NA	NA	NA	NA
PH_hs_0061837	ARL8A	Homo sapiens ADP-ribosylation factor-like 8A (ARL8A)	1	127829	"NM_001256129,NM_138795"	"NP_001243058.1,NP_620150.1"	ENSG00000143862	"ENST00000272217,ENST00000491358,ENST00000486225,ENST00000614750"	"ENSP00000272217,ENSP00000485023"	ARL8A	1.64466	0.0177765	NA	NA	NA	NA	NA	NA
PH_hs_0018063	SLC22A17	"Homo sapiens solute carrier family 22, member 17 (SLC22A17)"	1	51310	"NM_016609,NM_020372"	"NP_057693.3,NP_065105.2"	ENSG00000092096	"ENST00000354772,ENST00000397260,ENST00000474057,ENST00000206544,ENST00000473917,ENST00000474774,ENST00000557699,ENST00000556803,ENST00000397267"	"ENSP00000346824,ENSP00000380430,ENSP00000206544,ENSP00000380437"	SLC22A17	1.64197	0.00257581	NA	NA	NA	NA	NA	NA
PH_hs_0025329	RNF157	Homo sapiens ring finger protein 157 (RNF157)	1	114804	NM_052916	NP_443148.1	ENSG00000141576	"ENST00000269391,ENST00000589912,ENST00000319945,ENST00000589317,ENST00000591355,ENST00000592869,ENST00000593155,ENST00000591615,ENST00000592271"	"ENSP00000269391,ENSP00000321837,ENSP00000468099,ENSP00000467096,ENSP00000465543"	RNF157	2.42505	4.52e-05	RNF157	2.3299	1.48e-05	RNF157	1.81999	0.000106174
PH_hs_0006121	ITM2C	Homo sapiens integral membrane protein 2C (ITM2C)	1	81618	"NM_001012516,NM_001012514,NM_030926"	"NP_001012534.1,NP_001012532.1,NP_112188.1"	ENSG00000135916	"ENST00000457215,ENST00000541852,ENST00000326427,ENST00000335005,ENST00000326407,ENST00000543957,ENST00000409704,ENST00000418408,ENST00000492029,ENST00000620962"	"ENSP00000390655,ENSP00000440295,ENSP00000322730,ENSP00000335121,ENSP00000322100,ENSP00000444899,ENSP00000387242,ENSP00000403257,ENSP00000480137"	ITM2C	1.6376	1.79e-05	NA	NA	NA	NA	NA	NA
PH_hs_0007031	DSEL	Homo sapiens dermatan sulfate epimerase-like (DSEL)	1	92126	NM_032160	NP_115536.1	ENSG00000171451	ENST00000310045	ENSP00000310565	DSEL	1.68544	0.00300029	DSEL	2.56251	2.28e-07	DSEL	1.81876	0.000387479
PH_hs_0042230	GTSE1	Homo sapiens G-2 and S-phase expressed 1 (GTSE1)	1	51512	NM_016426	NP_057510.4	ENSG00000075218	"ENST00000454366,ENST00000466510,ENST00000479645,ENST00000491863"	ENSP00000415430	GTSE1	1.63641	0.00149335	NA	NA	NA	NA	NA	NA
PH_hs_0047346	MOB3B	Homo sapiens MOB kinase activator 3B (MOB3B)	1	79817	NM_024761	NP_079037.3	ENSG00000120162	"ENST00000262244,ENST00000603061"	ENSP00000262244	MOB3B	1.63446	0.000361816	NA	NA	NA	NA	NA	NA
PH_hs_0063392	PDGFRB	"Homo sapiens platelet-derived growth factor receptor, beta polypeptide (PDGFRB)"	1	5159	NM_002609	NP_002600.1	ENSG00000113721	"ENST00000261799,ENST00000520851,ENST00000520579,ENST00000519575,ENST00000521723,ENST00000520229,ENST00000522466,ENST00000517488,ENST00000517957,ENST00000517660,ENST00000523456"	"ENSP00000261799,ENSP00000430026,ENSP00000429218,ENSP00000430715"	PDGFRB	2.10261	0.000981485	PDGFRB	2.01142	1.55e-05	PDGFRB	1.81835	1.14e-05
PH_hs_0000363	OPRL1	Homo sapiens opiate receptor-like 1 (OPRL1)	1	4987	"NM_001200019,NM_182647,NM_000913"	"NP_001186948.1,NP_872588.1,NP_000904.1"	ENSG00000277044	"ENST00000615600,ENST00000627060,ENST00000625570"	"ENSP00000478920,ENSP00000485794,ENSP00000487083"	OPRL1	1.63175	0.0348855	OPRL1	1.56729	0.0373437	NA	NA	NA
PH_hs_0002333	APBA2	Homo sapiens amyloid beta (A4)	1	321	"NM_001130414,NM_005503"	"NP_001123886.1,NP_005494.2"	ENSG00000034053	"ENST00000561069,ENST00000558402,ENST00000558330,ENST00000559814,ENST00000559709,ENST00000558804,ENST00000560283,ENST00000558206,ENST00000558358,ENST00000382938,ENST00000558259,ENST00000411764"	"ENSP00000453144,ENSP00000453293,ENSP00000452722,ENSP00000452699,ENSP00000454001,ENSP00000453034,ENSP00000453981,ENSP00000453715,ENSP00000454171,ENSP00000409312"	APBA2	1.7859	3.62e-05	APBA2	2.32688	6.84e-06	APBA2	1.81443	0.000184751
PH_hs_0025985	ELMO1	Homo sapiens engulfment and cell motility 1 (ELMO1)	1	9844	"NM_001039459,NM_001206482,NM_001206480,NM_014800,NR_038120"	"NP_001034548.1,NP_001193411.1,NP_001193409.1,NP_055615.8,-"	ENSG00000155849	"ENST00000396045,ENST00000310758,ENST00000396040,ENST00000442504,ENST00000497024,ENST00000487843,ENST00000448602,ENST00000464262,ENST00000420636,ENST00000472359,ENST00000433246,ENST00000487336,ENST00000424212,ENST00000455119,ENST00000455879,ENST00000463390,ENST00000453399,ENST00000445322,ENST00000479447"	"ENSP00000379360,ENSP00000312185,ENSP00000379355,ENSP00000406952,ENSP00000394458,ENSP00000396465,ENSP00000413108,ENSP00000395933,ENSP00000406610,ENSP00000416090,ENSP00000391734,ENSP00000397857"	ELMO1	1.6313	0.0258282	NA	NA	NA	NA	NA	NA
PH_hs_0060278	TMEM56-RWDD3	Homo sapiens TMEM56-RWDD3 readthrough (TMEM56-RWDD3)	1	100527978	NM_001199691	NP_001186620.1	ENSG00000271092	"ENST00000604534,ENST00000604203"	"ENSP00000475025,ENSP00000474793"	TMEM56-RWDD3	1.63071	0.00292698	TMEM56-RWDD3	1.57624	0.00955279	NA	NA	NA
PH_hs_0049429	SLIT1	Homo sapiens slit homolog 1 (Drosophila)	1	6585	NM_003061	NP_003052.2	ENSG00000187122	"ENST00000266058,ENST00000494968,ENST00000371070,ENST00000314867,ENST00000371041,ENST00000497714,ENST00000456008"	"ENSP00000266058,ENSP00000360109,ENSP00000315005,ENSP00000360080"	SLIT1	1.6307	0.0190307	NA	NA	NA	NA	NA	NA
PH_hs_0023462	COL5A2	"Homo sapiens collagen, type V, alpha 2 (COL5A2)"	1	1290	NM_000393	NP_000384.2	ENSG00000204262	"ENST00000374866,ENST00000470524,ENST00000618828"	"ENSP00000364000,ENSP00000482184"	COL5A2	1.63023	0.00937797	NA	NA	NA	NA	NA	NA
PH_hs_0044455	AMOT	Homo sapiens angiomotin (AMOT)	1	154796	"NM_001113490,NM_133265"	"NP_001106962.1,NP_573572.1"	ENSG00000126016	"ENST00000304758,ENST00000371962,ENST00000524145,ENST00000371958,ENST00000462114,ENST00000371959"	"ENSP00000305557,ENSP00000361030,ENSP00000429013,ENSP00000361026,ENSP00000361027"	AMOT	1.62986	0.00706555	NA	NA	NA	NA	NA	NA
PH_hs_0049041	NFIA	Homo sapiens nuclear factor I/A (NFIA)	1	4774	"NM_001145512,NM_001145511,NM_005595,NM_001134673"	"NP_001138984.1,NP_001138983.1,NP_005586.1,NP_001128145.1"	ENSG00000162599	"ENST00000371191,ENST00000476646,ENST00000407417,ENST00000479364,ENST00000371189,ENST00000403491,ENST00000371187,ENST00000485903,ENST00000371185,ENST00000371184,ENST00000496712,ENST00000482020,ENST00000357977,ENST00000493627"	"ENSP00000360233,ENSP00000474461,ENSP00000384680,ENSP00000360231,ENSP00000384523,ENSP00000360229,ENSP00000419785,ENSP00000360227,ENSP00000360226,ENSP00000473830,ENSP00000474806,ENSP00000474462,ENSP00000474817"	NFIA	1.92236	3.64e-07	NFIA	2.12841	3.18e-07	NFIA	1.80884	0.000152082
PH_hs_0025230	MPPED2	Homo sapiens metallophosphoesterase domain containing 2 (MPPED2)	1	744	NM_001584	NP_001575.1	ENSG00000066382	"ENST00000448418,ENST00000358117,ENST00000524667,ENST00000529220,ENST00000526437,ENST00000525519,ENST00000524636,ENST00000528686"	"ENSP00000388258,ENSP00000350833,ENSP00000432469,ENSP00000431805"	MPPED2	1.74455	0.000169319	MPPED2	2.03807	1.76e-05	MPPED2	1.80874	0.00437907
PH_hs_0023888	PIK3C2B	"Homo sapiens phosphatidylinositol-4-phosphate 3-kinase, catalytic subunit type 2 beta (PIK3C2B)"	1	5287	NM_002646	NP_002637.3	ENSG00000133056	"ENST00000367187,ENST00000462752,ENST00000479079,ENST00000496872,ENST00000367184,ENST00000415899,ENST00000429009,ENST00000424712"	"ENSP00000356155,ENSP00000356152,ENSP00000401795,ENSP00000409554,ENSP00000400561"	PIK3C2B	1.62525	0.0155833	NA	NA	NA	NA	NA	NA
PH_hs_0043280	TUBB4A	"Homo sapiens tubulin, beta 4A class IVa (TUBB4A)"	1	10382	NM_006087	NP_006078.2	ENSG00000104833	"ENST00000264071,ENST00000594276,ENST00000594075,ENST00000600216,ENST00000595324,ENST00000601152,ENST00000598006,ENST00000596291,ENST00000597686,ENST00000596926,ENST00000594290,ENST00000601640,ENST00000598635,ENST00000540257"	"ENSP00000264071,ENSP00000472481,ENSP00000469936,ENSP00000470983,ENSP00000469560,ENSP00000471320,ENSP00000472795,ENSP00000471880,ENSP00000472375,ENSP00000468843,ENSP00000471503,ENSP00000469660,ENSP00000470627,ENSP00000443590"	TUBB4A	1.62156	0.0352275	NA	NA	NA	NA	NA	NA
PH_hs_0024190	MFNG	Homo sapiens MFNG O-fucosylpeptide 3-beta-N-acetylglucosaminyltransferase (MFNG)	1	4242	"NM_001166343,NM_002405,NR_029413"	"NP_001159815.1,NP_002396.2,-"	ENSG00000100060	"ENST00000356998,ENST00000489515,ENST00000454291,ENST00000438891,ENST00000436341,ENST00000430411,ENST00000442496,ENST00000466943,ENST00000424765,ENST00000416983"	"ENSP00000349490,ENSP00000407094,ENSP00000414222,ENSP00000394081,ENSP00000414342,ENSP00000389274,ENSP00000407110,ENSP00000413855"	MFNG	1.61959	0.0290931	NA	NA	NA	NA	NA	NA
PH_hs_0043674	PAK3	Homo sapiens p21 protein (Cdc42/Rac)	1	5063	"NM_001128173,NM_001128172,NM_001128168,NM_001128167,NM_001128166,NM_002578"	"NP_001121645.1,NP_001121644.1,NP_001121640.1,NP_001121639.1,NP_001121638.1,NP_002569.1"	ENSG00000077264	"ENST00000484442,ENST00000372010,ENST00000519681,ENST00000372007,ENST00000518291,ENST00000429193,ENST00000487802,ENST00000417227,ENST00000360648,ENST00000425146,ENST00000262836,ENST00000446737,ENST00000620137"	"ENSP00000361080,ENSP00000429113,ENSP00000361077,ENSP00000428921,ENSP00000405642,ENSP00000389172,ENSP00000353864,ENSP00000401982,ENSP00000262836,ENSP00000410853,ENSP00000484798"	PAK3	1.9874	8.51e-05	PAK3	2.27404	0.000344702	PAK3	1.80593	0.00055229
PH_hs_0009310	PSD	Homo sapiens pleckstrin and Sec7 domain containing (PSD)	1	5662	"NM_001270966,NM_001270965,NM_002779,NR_073110"	"NP_001257895.1,NP_001257894.1,NP_002770.3,-"	ENSG00000059915	"ENST00000020673,ENST00000479172,ENST00000473507,ENST00000461698,ENST00000488194,ENST00000472685,ENST00000492902,ENST00000611678,ENST00000406432"	"ENSP00000020673,ENSP00000481250,ENSP00000384830"	PSD	2.07776	0.0495567	PSD	2.03502	0.0249192	PSD	1.80498	0.0468816
PH_hs_0044597	RNLS	"Homo sapiens renalase, FAD-dependent amine oxidase (RNLS)"	1	55328	NM_001031709	NP_001026879.2	ENSG00000184719	"ENST00000371947,ENST00000331772,ENST00000466945,ENST00000481793,ENST00000437752"	"ENSP00000361015,ENSP00000332530,ENSP00000387577"	RNLS	1.61484	0.000902538	RNLS	1.61148	0.00373917	NA	NA	NA
PH_hs_0049691	MEIS3	Homo sapiens Meis homeobox 3 (MEIS3)	1	56917	"NM_001009813,NM_020160"	"NP_001009813.1,NP_064545.1"	ENSG00000105419	"ENST00000561204,ENST00000441740,ENST00000331559,ENST00000560245,ENST00000561096,ENST00000561293,ENST00000560253,ENST00000558555,ENST00000559524,ENST00000607695,ENST00000559338,ENST00000557833,ENST00000607330,ENST00000561040"	"ENSP00000388667,ENSP00000333552,ENSP00000453757,ENSP00000453934,ENSP00000453307,ENSP00000454073,ENSP00000452854,ENSP00000475941,ENSP00000453249,ENSP00000476248"	MEIS3	1.61404	0.0261903	NA	NA	NA	NA	NA	NA
PH_hs_0037262	PAG1	Homo sapiens phosphoprotein membrane anchor with glycosphingolipid microdomains 1 (PAG1)	1	55824	NM_018440	NP_060910.3	ENSG00000076641	"ENST00000220597,ENST00000523463,ENST00000522811,ENST00000519326"	ENSP00000220597	PAG1	2.06111	0.000134313	PAG1	2.37147	2.43e-06	PAG1	1.8034	0.00085698
PH_hs_0024650	OGT	Homo sapiens O-linked N-acetylglucosamine (GlcNAc)	1	8473	"NM_181673,NM_181672"	"NP_858059.1,NP_858058.1"	ENSG00000147162	"ENST00000373719,ENST00000488174,ENST00000373701,ENST00000472270,ENST00000498566,ENST00000444774,ENST00000455587,ENST00000459760,ENST00000462638,ENST00000466181,ENST00000474633"	"ENSP00000362824,ENSP00000362805,ENSP00000399729"	NA	NA	NA	OGT	1.97123	1.28e-05	OGT	1.80269	1.05e-05
PH_hs_0036148	MEX3A	Homo sapiens mex-3 RNA binding family member A (MEX3A)	1	92312	NM_001093725	NP_001087194.1	ENSG00000254726	"ENST00000532414,ENST00000442784"	ENSP00000432845	MEX3A	1.60725	0.0408723	NA	NA	NA	NA	NA	NA
PH_hs_0002087	KCNF1	"Homo sapiens potassium channel, voltage gated modifier subfamily F, member 1 (KCNF1)"	1	3754	NM_002236	NP_002227.2	ENSG00000162975	ENST00000295082	ENSP00000295082	KCNF1	1.60702	0.000668191	NA	NA	NA	NA	NA	NA
PH_hs_0024057	2021-09-03	Homo sapiens septin 3 (SEPT3)	1	55964	"NM_145733,NM_019106"	"NP_663786.2,NP_061979.3"	ENSG00000100167	"ENST00000449288,ENST00000396426,ENST00000406029,ENST00000396425,ENST00000396417,ENST00000460267"	"ENSP00000391416,ENSP00000379704,ENSP00000383956,ENSP00000379703,ENSP00000379695"	2021-09-03	1.60571	0.0209169	NA	NA	NA	NA	NA	NA
PH_hs_0026794	ATXN7L3	Homo sapiens ataxin 7-like 3 (ATXN7L3)	1	56970	"NM_001098833,NM_020218"	"NP_001092303.1,NP_064603.1"	ENSG00000087152	"ENST00000591295,ENST00000454077,ENST00000389384,ENST00000593073,ENST00000586688,ENST00000587097,ENST00000590537,ENST00000589607,ENST00000591807,ENST00000587022,ENST00000590169,ENST00000589805"	"ENSP00000467092,ENSP00000397259,ENSP00000374035,ENSP00000465614,ENSP00000465210,ENSP00000467153,ENSP00000466717"	ATXN7L3	1.60438	0.00602007	NA	NA	NA	NA	NA	NA
PH_hs_0025360	RGS12	Homo sapiens regulator of G-protein signaling 12 (RGS12)	1	6002	NM_002926	NP_002917.1	ENSG00000159788	"ENST00000506631,ENST00000344733,ENST00000502947,ENST00000514268,ENST00000382788,ENST00000511805,ENST00000513784,ENST00000338806,ENST00000506998,ENST00000508158,ENST00000505570,ENST00000512990,ENST00000503041,ENST00000504194,ENST00000512266,ENST00000513991,ENST00000515521,ENST00000510803,ENST00000509746,ENST00000511709,ENST00000507041,ENST00000507246,ENST00000504559,ENST00000509772,ENST0000033672…	"ENSP00000339381,ENSP00000424251,ENSP00000372238,ENSP00000342133,ENSP00000338509"	RGS12	1.60271	0.0182273	NA	NA	NA	NA	NA	NA
PH_hs_0017216	NKX2-2	Homo sapiens NK2 homeobox 2 (NKX2-2)	1	4821	NM_002509	NP_002500.1	ENSG00000125820	ENST00000377142	ENSP00000366347	NKX2-2	1.60258	0.014953	NA	NA	NA	NA	NA	NA
PH_hs_0042203	B4GALNT4	"Homo sapiens beta-1,4-N-acetyl-galactosaminyl transferase 4 (B4GALNT4)"	1	338707	NM_178537	NP_848632.2	ENSG00000182272	"ENST00000530717,ENST00000329962,ENST00000524443,ENST00000526584,ENST00000534778"	"ENSP00000328277,ENSP00000434463,ENSP00000432372"	B4GALNT4	1.60154	0.0138349	NA	NA	NA	NA	NA	NA
PH_hs_0022063	CCDC88C	Homo sapiens coiled-coil domain containing 88C (CCDC88C)	1	440193	NM_001080414	NP_001073883.2	ENSG00000015133	"ENST00000556726,ENST00000389857,ENST00000334448,ENST00000557455,ENST00000555995,ENST00000557507,ENST00000554051,ENST00000554872,ENST00000553437,ENST00000389856,ENST00000553403,ENST00000554165,ENST00000556767,ENST00000331194"	"ENSP00000452406,ENSP00000374507,ENSP00000374506,ENSP00000451392,ENSP00000330332"	CCDC88C	1.60114	0.0304027	NA	NA	NA	NA	NA	NA
PH_hs_0048621	CALM3	"Homo sapiens calmodulin 3 (phosphorylase kinase, delta)"	1	808	NM_005184	NP_005175.2	ENSG00000160014	ENST00000595072		CALM3	1.59776	0.00567993	NA	NA	NA	NA	NA	NA
PH_hs_0029451	NINL	Homo sapiens ninein-like (NINL)	1	22981	NM_025176	NP_079452.3	ENSG00000101004	"ENST00000278886,ENST00000464285,ENST00000496509,ENST00000336104,ENST00000489780,ENST00000461642,ENST00000422516"	"ENSP00000278886,ENSP00000338621,ENSP00000410431"	NINL	1.59583	0.012626	NA	NA	NA	NA	NA	NA
PH_hs_0030825	MMP15	Homo sapiens matrix metallopeptidase 15 (membrane-inserted)	1	4324	NM_002428	NP_002419.1	ENSG00000102996	"ENST00000219271,ENST00000570065"	"ENSP00000219271,ENSP00000457084"	MMP15	1.59508	0.0338469	NA	NA	NA	NA	NA	NA
PH_hs_0047274	CBX5	Homo sapiens chromobox homolog 5 (CBX5)	1	23468	"NM_001127322,NM_001127321,NM_012117"	"NP_001120794.1,NP_001120793.1,NP_036249.1"	ENSG00000094916	"ENST00000209875,ENST00000439541,ENST00000547872,ENST00000550411,ENST00000552562,ENST00000618078"	"ENSP00000209875,ENSP00000401009,ENSP00000449207,ENSP00000450190"	CBX5	1.59473	0.00676982	NA	NA	NA	NA	NA	NA
PH_hs_0002263	RAMP3	Homo sapiens receptor (G protein-coupled)	1	10268	NM_005856	NP_005847.1	ENSG00000122679	"ENST00000242249,ENST00000496212,ENST00000481345"	"ENSP00000242249,ENSP00000418460,ENSP00000419012"	RAMP3	1.59452	0.00390037	NA	NA	NA	NA	NA	NA
PH_hs_0048357	KIAA1549	Homo sapiens KIAA1549 (KIAA1549)	1	57670	"NM_001164665,NM_020910"	"NP_001158137.1,NP_065961.2"	ENSG00000122778	"ENST00000440172,ENST00000422774"	"ENSP00000406661,ENSP00000416040"	KIAA1549	1.59384	0.000459251	NA	NA	NA	NA	NA	NA
PH_hs_0000404	PHGDH	Homo sapiens phosphoglycerate dehydrogenase (PHGDH)	1	26227	NM_006623	NP_006614.2	ENSG00000092621	"ENST00000493622,ENST00000496756,ENST00000369409,ENST00000462324,ENST00000369407,ENST00000469443,ENST00000482968"	"ENSP00000358417,ENSP00000358415"	PHGDH	1.50097	0.0094961	PHGDH	1.5393	0.000126213	PHGDH	1.80182	5.92e-05
PH_hs_0031901	SPI1	Homo sapiens Spi-1 proto-oncogene (SPI1)	1	6688	"NM_001080547,NM_003120"	"NP_001074016.1,NP_003111.2"	ENSG00000066336	"ENST00000378538,ENST00000227163,ENST00000533030,ENST00000533968"	"ENSP00000367799,ENSP00000227163,ENSP00000443865,ENSP00000438846"	SPI1	1.58891	0.0359735	NA	NA	NA	NA	NA	NA
PH_hs_0023837	NUMA1	Homo sapiens nuclear mitotic apparatus protein 1 (NUMA1)	1	4926	NM_006185	NP_006176.2	ENSG00000137497	"ENST00000540626,ENST00000541584,ENST00000351960,ENST00000358965,ENST00000393695,ENST00000541262,ENST00000545721,ENST00000546036,ENST00000540588,ENST00000542977,ENST00000537217,ENST00000534987,ENST00000540843,ENST00000536119,ENST00000544238,ENST00000543937,ENST00000543009,ENST00000537930,ENST00000544129,ENST00000535947,ENST00000534971,ENST00000535087,ENST00000368959,ENST00000541719,ENST0000036639…	"ENSP00000440954,ENSP00000260051,ENSP00000351851,ENSP00000377298,ENSP00000446396,ENSP00000444880,ENSP00000442936,ENSP00000442761,ENSP00000439759,ENSP00000438821,ENSP00000438589,ENSP00000439092,ENSP00000444175,ENSP00000439576,ENSP00000357955,ENSP00000438331,ENSP00000438318,ENSP00000441598,ENSP00000441674,ENSP00000444831,ENSP00000442331,ENSP00000478624,ENSP00000480172,ENSP00000481541"	NUMA1	1.5854	0.011197	NA	NA	NA	NA	NA	NA
PH_hs_0005773	TACC3	"Homo sapiens transforming, acidic coiled-coil containing protein 3 (TACC3)"	1	10460	NM_006342	NP_006333.1	ENSG00000013810	"ENST00000485989,ENST00000484651,ENST00000467746,ENST00000313288,ENST00000493975,ENST00000458173,ENST00000470136,ENST00000466077,ENST00000470808,ENST00000404054,ENST00000484264,ENST00000617535,ENST00000612220"	"ENSP00000419210,ENSP00000418727,ENSP00000326550,ENSP00000418095,ENSP00000415914,ENSP00000420838,ENSP00000483196,ENSP00000478580"	TACC3	1.58262	0.0161678	NA	NA	NA	NA	NA	NA
PH_hs_0026633	RNF19B	Homo sapiens ring finger protein 19B (RNF19B)	1	127544	"NM_153341,NM_001127361"	"NP_699172.2,NP_001120833.1"	ENSG00000116514	"ENST00000373456,ENST00000356990,ENST00000235150"	"ENSP00000362555,ENSP00000349482,ENSP00000235150"	RNF19B	1.58176	0.0413748	NA	NA	NA	NA	NA	NA
PH_hs_0035644	CKB	"Homo sapiens creatine kinase, brain (CKB)"	1	1152	NM_001823	NP_001814.2	ENSG00000166165	"ENST00000348956,ENST00000554989,ENST00000554282,ENST00000553528,ENST00000553652,ENST00000553610,ENST00000555039,ENST00000555366,ENST00000557569,ENST00000554426,ENST00000553878,ENST00000557287,ENST00000555659,ENST00000554705,ENST00000555770,ENST00000557530,ENST00000553994"	"ENSP00000299198,ENSP00000451680,ENSP00000450676,ENSP00000451426,ENSP00000451686,ENSP00000451904,ENSP00000451611"	CKB	1.58125	0.0034673	CKB	1.9599	0.000884389	NA	NA	NA
PH_hs_0005033	NCALD	Homo sapiens neurocalcin delta (NCALD)	1	83988	"NM_001040630,NM_001040629,NM_001040628,NM_001040627,NM_001040626,NM_001040625,NM_001040624,NM_032041"	"NP_001035720.1,NP_001035719.1,NP_001035718.1,NP_001035717.1,NP_001035716.1,NP_001035715.1,NP_001035714.1,NP_114430.2"	ENSG00000104490	"ENST00000220931,ENST00000521599,ENST00000519508,ENST00000522951,ENST00000522754,ENST00000522448,ENST00000520690,ENST00000518727,ENST00000520425,ENST00000518166,ENST00000522252,ENST00000517822,ENST00000524209,ENST00000517531,ENST00000521964,ENST00000519098,ENST00000523923,ENST00000520346,ENST00000518661,ENST00000522206,ENST00000524137,ENST00000522078,ENST00000523645,ENST00000518952,ENST0000052195…	"ENSP00000220931,ENSP00000428105,ENSP00000430476,ENSP00000428781,ENSP00000429466,ENSP00000429255,ENSP00000430731,ENSP00000430925,ENSP00000429522,ENSP00000428598,ENSP00000428312,ENSP00000429493,ENSP00000429245,ENSP00000430064,ENSP00000430534,ENSP00000428193,ENSP00000430365,ENSP00000428093,ENSP00000429296,ENSP00000430578,ENSP00000429162,ENSP00000429347,ENSP00000379256,ENSP00000310587"	NCALD	2.0331	1.13e-05	NCALD	1.82623	4.6e-05	NCALD	1.80166	0.000300151
PH_hs_0048561	NIPAL3	Homo sapiens NIPA-like domain containing 3 (NIPAL3)	1	57185	NM_020448	NP_065181.1	ENSG00000001461	"ENST00000374399,ENST00000003912,ENST00000488155,ENST00000358028,ENST00000339255,ENST00000475663,ENST00000432012"	"ENSP00000363520,ENSP00000003912,ENSP00000350722,ENSP00000343549,ENSP00000392170"	NIPAL3	1.57799	0.00210163	NA	NA	NA	NA	NA	NA
PH_hs_0033254	SALL2	Homo sapiens spalt-like transcription factor 2 (SALL2)	1	6297	NM_005407	NP_005398.2	ENSG00000165821	"ENST00000614342,ENST00000613414,ENST00000611430,ENST00000546363,ENST00000450879,ENST00000537235,ENST00000541965"	"ENSP00000483562,ENSP00000483202,ENSP00000484460,ENSP00000440054,ENSP00000396773,ENSP00000438493,ENSP00000439654"	SALL2	1.57689	0.000995134	NA	NA	NA	NA	NA	NA
PH_hs_0007478	OPHN1	Homo sapiens oligophrenin 1 (OPHN1)	1	4983	NM_002547	NP_002538.1	ENSG00000079482	"ENST00000355520,ENST00000484842,ENST00000467444,ENST00000486068,ENST00000491714"	ENSP00000347710	OPHN1	1.5738	0.0275055	NA	NA	NA	NA	NA	NA
PH_hs_0049049	FOXRED2	Homo sapiens FAD-dependent oxidoreductase domain containing 2 (FOXRED2)	1	80020	"NM_024955,NM_001102371"	"NP_079231.4,NP_001095841.1"	ENSG00000100350	"ENST00000397224,ENST00000216187,ENST00000366463,ENST00000397223,ENST00000423980"	"ENSP00000380401,ENSP00000216187,ENSP00000380400,ENSP00000409692"	FOXRED2	1.57306	0.00975905	NA	NA	NA	NA	NA	NA
PH_hs_0047639	TSPAN12	Homo sapiens tetraspanin 12 (TSPAN12)	1	23554	NM_012338	NP_036470.1	ENSG00000106025	"ENST00000222747,ENST00000450414,ENST00000415871,ENST00000441017,ENST00000433758,ENST00000424710,ENST00000430985"	"ENSP00000222747,ENSP00000397411,ENSP00000397699,ENSP00000411158,ENSP00000399059,ENSP00000404942,ENSP00000388819"	NA	NA	NA	TSPAN12	1.95911	0.000386397	TSPAN12	1.79587	0.000355976
PH_hs_0004259	PTPRN2	"Homo sapiens protein tyrosine phosphatase, receptor type, N polypeptide 2 (PTPRN2)"	1	5799	"NM_002847,NM_130843,NM_130842"	"NP_002838.2,NP_570858.2,NP_570857.2"	ENSG00000282185	"ENST00000632665,ENST00000633583,ENST00000633393,ENST00000631503"	"ENSP00000488906,ENSP00000488132,ENSP00000487683"	PTPRN2	1.57149	4.63e-05	NA	NA	NA	NA	NA	NA
PH_hs_0002474	ZCCHC24	"Homo sapiens zinc finger, CCHC domain containing 24 (ZCCHC24)"	1	219654	NM_153367	NP_699198.2	ENSG00000165424	"ENST00000372336,ENST00000372333"	"ENSP00000361411,ENSP00000361408"	ZCCHC24	1.57065	2.05e-05	ZCCHC24	1.59148	2.02e-05	NA	NA	NA
PH_hs_0004997	IDUA	"Homo sapiens iduronidase, alpha-L- (IDUA)"	1	3425	NM_000203	NP_000194.2	ENSG00000127415	"ENST00000247933,ENST00000502910,ENST00000514698,ENST00000508168,ENST00000506561,ENST00000504568,ENST00000509744,ENST00000514192,ENST00000509948,ENST00000514224,ENST00000502829,ENST00000514417"	"ENSP00000247933,ENSP00000422952,ENSP00000424847,ENSP00000423685,ENSP00000424227,ENSP00000425081"	IDUA	1.56927	0.0185458	NA	NA	NA	NA	NA	NA
PH_hs_0000356	JUND	Homo sapiens jun D proto-oncogene (JUND)	1	3727	NM_005354	NP_005345.3	ENSG00000130522	"ENST00000252818,ENST00000600972"	"ENSP00000252818,ENSP00000475153"	JUND	1.56847	0.00602853	NA	NA	NA	NA	NA	NA
PH_hs_0019846	TP53	Homo sapiens tumor protein p53 (TP53)	1	7157	"NM_001126118,NM_001126114,NM_001126113,NM_001126112,NM_000546,NM_001126117,NM_001126116,NM_001126115"	"NP_001119590.1,NP_001119586.1,NP_001119585.1,NP_001119584.1,NP_000537.3,NP_001119589.1,NP_001119588.1,NP_001119587.1"	ENSG00000141510	"ENST00000413465,ENST00000359597,ENST00000504290,ENST00000510385,ENST00000504937,ENST00000619186,ENST00000618944,ENST00000610623,ENST00000610292,ENST00000269305,ENST00000620739,ENST00000455263,ENST00000420246,ENST00000622645,ENST00000610538,ENST00000445888,ENST00000619485,ENST00000576024,ENST00000509690,ENST00000514944,ENST00000574684,ENST00000505014,ENST00000508793,ENST00000604348,ENST0000050359…	"ENSP00000410739,ENSP00000352610,ENSP00000484409,ENSP00000478499,ENSP00000481179,ENSP00000484375,ENSP00000481401,ENSP00000477531,ENSP00000478219,ENSP00000269305,ENSP00000481638,ENSP00000398846,ENSP00000391127,ENSP00000482222,ENSP00000480868,ENSP00000391478,ENSP00000482537,ENSP00000458393,ENSP00000425104,ENSP00000423862,ENSP00000424104,ENSP00000473895,ENSP00000426252,ENSP00000482258,ENSP0000048290…	TP53	1.56657	0.0182083	NA	NA	NA	NA	NA	NA
PH_hs_0025497	RND2	Homo sapiens Rho family GTPase 2 (RND2)	1	8153	NM_005440	NP_005431.1	ENSG00000108830	"ENST00000587117,ENST00000587250"	ENSP00000466680	RND2	2.00591	0.00208516	RND2	1.93246	0.000807084	RND2	1.79214	0.0059769
PH_hs_0061370	PTGIS	Homo sapiens prostaglandin I2 (prostacyclin)	1	5740	NM_000961	NP_000952.1	ENSG00000124212	"ENST00000244043,ENST00000478971"	ENSP00000244043	PTGIS	1.56554	0.00391988	NA	NA	NA	NA	NA	NA
PH_hs_0030248	FAM193B	"Homo sapiens family with sequence similarity 193, member B (FAM193B)"	1	54540	"NM_001190946,NR_024019"	"NP_001177875.1,-"	ENSG00000146067	"ENST00000514747,ENST00000513282,ENST00000505569,ENST00000510479,ENST00000506955,ENST00000506879,ENST00000510163,ENST00000524677,ENST00000504130,ENST00000507212,ENST00000505241,ENST00000513502,ENST00000508298,ENST00000506064,ENST00000515394,ENST00000502403,ENST00000510429,ENST00000506432,ENST00000507587"	"ENSP00000422131,ENSP00000423855,ENSP00000425002,ENSP00000424961,ENSP00000425310,ENSP00000432463,ENSP00000424052,ENSP00000424652,ENSP00000423911,ENSP00000425173,ENSP00000424300"	FAM193B	1.56195	0.00453527	NA	NA	NA	NA	NA	NA
PH_hs_0016122	SLC1A4	Homo sapiens solute carrier family 1 (glutamate/neutral amino acid transporter)	1	6509	"NM_001193493,NM_003038"	"NP_001180422.1,NP_003029.2"	ENSG00000115902	"ENST00000493121,ENST00000471551,ENST00000531327,ENST00000234256,ENST00000480594"	"ENSP00000431942,ENSP00000234256"	SLC1A4	1.56168	0.0031577	NA	NA	NA	NA	NA	NA
PH_hs_0040559	WDR34	Homo sapiens WD repeat domain 34 (WDR34)	1	89891	NM_052844	NP_443076.2	ENSG00000119333	"ENST00000372715,ENST00000483181,ENST00000480613,ENST00000473486,ENST00000451652,ENST00000419989"	"ENSP00000361800,ENSP00000411370,ENSP00000415421"	WDR34	1.56127	0.038022	NA	NA	NA	NA	NA	NA
PH_hs_0002189	SNCAIP	"Homo sapiens synuclein, alpha interacting protein (SNCAIP)"	1	9627	"NM_005460,NM_001242935"	"NP_005451.2,NP_001229864.1"	ENSG00000064692	"ENST00000514467,ENST00000510658,ENST00000506272,ENST00000508681,ENST00000509154,ENST00000261368,ENST00000512385,ENST00000514497,ENST00000261367,ENST00000510003,ENST00000509023,ENST00000508017,ENST00000509652,ENST00000512146,ENST00000395469,ENST00000395466,ENST00000515215,ENST00000513719,ENST00000379538,ENST00000414317,ENST00000504884,ENST00000542191"	"ENSP00000427090,ENSP00000426526,ENSP00000426551,ENSP00000422610,ENSP00000422106,ENSP00000261368,ENSP00000426280,ENSP00000425063,ENSP00000261367,ENSP00000427078,ENSP00000424338,ENSP00000427587,ENSP00000423360,ENSP00000378852,ENSP00000378849,ENSP00000427575,ENSP00000368854,ENSP00000394392,ENSP00000426904,ENSP00000441681"	NA	NA	NA	NA	NA	NA	SNCAIP	1.79195	1.8e-05
PH_hs_0030634	ZNF362	Homo sapiens zinc finger protein 362 (ZNF362)	1	149076	NM_152493	NP_689706.2	ENSG00000160094	"ENST00000483388,ENST00000539719,ENST00000490959,ENST00000477934,ENST00000373428"	"ENSP00000438354,ENSP00000446335,ENSP00000362527"	ZNF362	1.55862	0.0105683	NA	NA	NA	NA	NA	NA
PH_hs_0047296	PDGFD	Homo sapiens platelet derived growth factor D (PDGFD)	1	80310	"NM_025208,NM_033135"	"NP_079484.1,NP_149126.1"	ENSG00000170962	"ENST00000393158,ENST00000302251,ENST00000529268"	"ENSP00000376865,ENSP00000302193,ENSP00000432909"	PDGFD	1.9688	0.00202737	PDGFD	2.03746	3.08e-05	PDGFD	1.79171	0.000902381
PH_hs_0002933	EFNA3	Homo sapiens ephrin-A3 (EFNA3)	1	1944	NM_004952	NP_004943.1	ENSG00000143590	"ENST00000368408,ENST00000470294,ENST00000498667"	ENSP00000357393	EFNA3	1.5546	0.0319057	EFNA3	1.57422	0.00340271	NA	NA	NA
PH_hs_0013064	ELOVL2	Homo sapiens ELOVL fatty acid elongase 2 (ELOVL2)	1	54898	NM_017770	NP_060240.3	ENSG00000197977	ENST00000354666	ENSP00000346693	ELOVL2	1.55421	0.0011258	ELOVL2	1.71881	0.000268451	NA	NA	NA
PH_hs_0010756	BRSK1	Homo sapiens BR serine/threonine kinase 1 (BRSK1)	1	84446	NM_032430	NP_115806.1	ENSG00000160469	"ENST00000590333,ENST00000592539,ENST00000309383,ENST00000585418,ENST00000591774,ENST00000326848,ENST00000586626,ENST00000588584"	"ENSP00000468190,ENSP00000466755,ENSP00000310649,ENSP00000467357,ENSP00000466380,ENSP00000320853"	BRSK1	1.55378	0.0143856	NA	NA	NA	NA	NA	NA
PH_hs_0003751	LMF1	Homo sapiens lipase maturation factor 1 (LMF1)	1	64788	"NM_022773,NR_033646,NR_033645"	"NP_073610.2,-,-"	ENSG00000103227	"ENST00000262301,ENST00000545827,ENST00000543238,ENST00000565276,ENST00000569516,ENST00000611669,ENST00000568897,ENST00000570168,ENST00000568268,ENST00000565198,ENST00000566627,ENST00000570014,ENST00000562226,ENST00000568964,ENST00000562380,ENST00000567595,ENST00000566609"	"ENSP00000262301,ENSP00000443820,ENSP00000437418,ENSP00000455930,ENSP00000458135,ENSP00000455162,ENSP00000454672,ENSP00000455833,ENSP00000456631,ENSP00000455715,ENSP00000457725"	LMF1	1.55055	0.00151166	NA	NA	NA	NA	NA	NA
PH_hs_0002257	FAM109B	"Homo sapiens family with sequence similarity 109, member B (FAM109B)"	1	150368	NM_001002034	NP_001002034.2	ENSG00000177096	"ENST00000321753,ENST00000419475"	"ENSP00000312753,ENSP00000396170"	FAM109B	1.55021	0.0325621	NA	NA	NA	NA	NA	NA
PH_hs_0005106	RAPGEF4	Homo sapiens Rap guanine nucleotide exchange factor (GEF)	1	11069	"NM_001100397,NM_007023"	"NP_001093867.1,NP_008954.2"	ENSG00000091428	"ENST00000484331,ENST00000397081,ENST00000409036,ENST00000464976,ENST00000397087,ENST00000473003,ENST00000473043,ENST00000466030,ENST00000473182,ENST00000459852,ENST00000397085,ENST00000484645,ENST00000535187,ENST00000538974,ENST00000540783"	"ENSP00000380271,ENSP00000387104,ENSP00000380276,ENSP00000380274,ENSP00000438011,ENSP00000440135,ENSP00000440250"	RAPGEF4	1.52771	0.000508957	RAPGEF4	1.8606	0.00149624	RAPGEF4	1.78815	0.000159621
PH_hs_0028641	RNF208	Homo sapiens ring finger protein 208 (RNF208)	1	727800	NM_031297	NP_112587.2	ENSG00000212864	"ENST00000392827,ENST00000391553"	"ENSP00000376572,ENSP00000375397"	RNF208	2.1898	0.000843057	RNF208	2.02845	0.00383519	RNF208	1.78364	0.00580382
PH_hs_0031054	NLGN4X	"Homo sapiens neuroligin 4, X-linked (NLGN4X)"	1	57502	"NM_181332,NM_020742"	"NP_851849.1,NP_065793.1"	ENSG00000146938	"ENST00000477079,ENST00000381095,ENST00000275857,ENST00000381092,ENST00000469740,ENST00000483337,ENST00000381093,ENST00000538097"	"ENSP00000370485,ENSP00000275857,ENSP00000370482,ENSP00000370483,ENSP00000439203"	NLGN4X	1.54549	6.38e-05	NA	NA	NA	NA	NA	NA
PH_hs_0005139	HOXD3	Homo sapiens homeobox D3 (HOXD3)	1	3232	NM_006898	NP_008829.3	ENSG00000128652	"ENST00000459979,ENST00000432796,ENST00000410016,ENST00000249440"	"ENSP00000392615,ENSP00000386498,ENSP00000249440"	NA	NA	NA	HOXD3	1.80679	0.0151826	HOXD3	1.77554	0.00871072
PH_hs_0010010	CHRD	Homo sapiens chordin (CHRD)	1	8646	NM_003741	NP_003732.2	ENSG00000090539	"ENST00000356534,ENST00000204604,ENST00000448472,ENST00000420973,ENST00000460627,ENST00000450923,ENST00000348986,ENST00000470150,ENST00000496527,ENST00000459711,ENST00000485883,ENST00000482805,ENST00000486066,ENST00000461684,ENST00000482014,ENST00000461120,ENST00000464833"	"ENSP00000348930,ENSP00000204604,ENSP00000408624,ENSP00000392794,ENSP00000408972,ENSP00000334036"	CHRD	1.54442	0.025015	NA	NA	NA	NA	NA	NA
PH_hs_0032823	SCRT2	Homo sapiens scratch family zinc finger 2 (SCRT2)	1	85508	NM_033129	NP_149120.1	ENSG00000215397	ENST00000246104	ENSP00000246104	SCRT2	1.92838	0.00888157	SCRT2	2.04115	0.00714685	SCRT2	1.77509	0.016754
PH_hs_0000762	CLIP3	Homo sapiens CAP-GLY domain containing linker protein 3 (CLIP3)	1	25999	"NM_001199570,NM_015526"	"NP_001186499.1,NP_056341.1"	ENSG00000105270	"ENST00000360535,ENST00000593074,ENST00000585466,ENST00000592017,ENST00000590559,ENST00000586457"	"ENSP00000353732,ENSP00000466832,ENSP00000468689,ENSP00000466026"	CLIP3	2.21481	6.24e-09	CLIP3	2.3548	4.2e-05	CLIP3	1.77341	0.00124574
PH_hs_0000116	CRYM	"Homo sapiens crystallin, mu (CRYM)"	1	1428	NM_001888	NP_001879.1	ENSG00000103316	"ENST00000574448,ENST00000570401,ENST00000219599,ENST00000572113,ENST00000576703,ENST00000571666,ENST00000572914,ENST00000571358,ENST00000574787,ENST00000543948"	"ENSP00000459982,ENSP00000460820,ENSP00000219599,ENSP00000460126,ENSP00000461904,ENSP00000460510,ENSP00000440227"	NA	NA	NA	CRYM	2.66283	0.000109159	CRYM	1.77316	0.0234035
PH_hs_0016624	AP1G2	"Homo sapiens adaptor-related protein complex 1, gamma 2 subunit (AP1G2)"	1	8906	NM_003917	NP_003908.1	ENSG00000213983	"ENST00000308724,ENST00000554892,ENST00000554554,ENST00000397120,ENST00000535852,ENST00000460049,ENST00000465445,ENST00000557391,ENST00000554477,ENST00000555510,ENST00000556966,ENST00000554982,ENST00000555118,ENST00000557132,ENST00000557162,ENST00000555789,ENST00000555974,ENST00000556741,ENST00000554977,ENST00000556152,ENST00000556277,ENST00000553629,ENST00000556743,ENST00000556943,ENST0000055589…	"ENSP00000312442,ENSP00000380309,ENSP00000450805,ENSP00000450588,ENSP00000450888,ENSP00000452153,ENSP00000451343,ENSP00000451504"	AP1G2	1.53886	0.03643	NA	NA	NA	NA	NA	NA
PH_hs_0060575	HEXDC	"Homo sapiens hexosaminidase (glycosyl hydrolase family 20, catalytic domain)"	1	284004	NM_173620	NP_775891.2	ENSG00000169660	"ENST00000337014,ENST00000583978,ENST00000580235,ENST00000582315,ENST00000577944,ENST00000581482,ENST00000327949,ENST00000578632,ENST00000578775,ENST00000582429,ENST00000578130,ENST00000585077,ENST00000578616,ENST00000583354,ENST00000582131"	"ENSP00000337854,ENSP00000462856,ENSP00000462923,ENSP00000463129,ENSP00000464497,ENSP00000332634,ENSP00000463625,ENSP00000462303,ENSP00000464912,ENSP00000462000,ENSP00000463241,ENSP00000465465"	HEXDC	1.53826	0.0395221	NA	NA	NA	NA	NA	NA
PH_hs_0001358	SARS2	"Homo sapiens seryl-tRNA synthetase 2, mitochondrial (SARS2)"	1	54938	"NM_017827,NM_001145901"	"NP_060297.1,NP_001139373.1"	ENSG00000104835	"ENST00000594259,ENST00000221431,ENST00000594171,ENST00000430193,ENST00000598831,ENST00000600042,ENST00000597490,ENST00000455102,ENST00000598563,ENST00000602034,ENST00000600448,ENST00000598343,ENST00000598598,ENST00000593754"	"ENSP00000221431,ENSP00000472339,ENSP00000406754,ENSP00000468865,ENSP00000472847,ENSP00000414954,ENSP00000472576,ENSP00000471767"	SARS2	1.53461	0.0365903	NA	NA	NA	NA	NA	NA
PH_hs_0006989	SCN8A	"Homo sapiens sodium channel, voltage gated, type VIII alpha subunit (SCN8A)"	1	6334	"NM_001177984,NM_014191"	"NP_001171455.1,NP_055006.1"	ENSG00000196876	"ENST00000546961,ENST00000550891,ENST00000354534,ENST00000599343,ENST00000627620,ENST00000355133,ENST00000551216,ENST00000627665,ENST00000548086,ENST00000545061"	"ENSP00000486828,ENSP00000346534,ENSP00000476447,ENSP00000487583,ENSP00000347255,ENSP00000447567,ENSP00000440360"	SCN8A	1.53361	0.0342406	NA	NA	NA	NA	NA	NA
PH_hs_0044433	CNOT4	"Homo sapiens CCR4-NOT transcription complex, subunit 4 (CNOT4)"	1	4850	"NM_013316,NM_001190849,NM_001190848,NM_001190847,NM_001008225,NM_001190850"	"NP_037448.2,NP_001177778.1,NP_001177777.1,NP_001177776.1,NP_001008226.1,NP_001177779.1"	ENSG00000080802	"ENST00000451834,ENST00000423368,ENST00000361528,ENST00000473470,ENST00000414802,ENST00000428680,ENST00000491203,ENST00000498534,ENST00000465721,ENST00000541284,ENST00000315544,ENST00000356162"	"ENSP00000388491,ENSP00000406777,ENSP00000354673,ENSP00000416532,ENSP00000399108,ENSP00000445508,ENSP00000326731,ENSP00000348485"	CNOT4	1.53308	0.0385849	NA	NA	NA	NA	NA	NA
PH_hs_0030702	RNF123	Homo sapiens ring finger protein 123 (RNF123)	1	63891	NM_022064	NP_071347.2	ENSG00000164068	"ENST00000327697,ENST00000432042,ENST00000457726,ENST00000454491,ENST00000443204,ENST00000486102,ENST00000487805,ENST00000494005,ENST00000469978,ENST00000433785,ENST00000444689,ENST00000497099,ENST00000498376,ENST00000629802"	"ENSP00000328287,ENSP00000392443,ENSP00000394369,ENSP00000408490,ENSP00000390856,ENSP00000416156,ENSP00000413794,ENSP00000487104"	RNF123	1.52972	0.0406709	NA	NA	NA	NA	NA	NA
PH_hs_0026089	APC2	Homo sapiens adenomatosis polyposis coli 2 (APC2)	1	10297	NM_005883	NP_005874.1	ENSG00000115266	"ENST00000587869,ENST00000590877,ENST00000590469,ENST00000593146,ENST00000535453,ENST00000587149,ENST00000238483,ENST00000233607"	"ENSP00000466803,ENSP00000466173,ENSP00000467073,ENSP00000442954,ENSP00000468199,ENSP00000238483,ENSP00000233607"	APC2	2.00083	5.1e-07	APC2	1.95379	0.000246505	APC2	1.77316	8.42e-05
PH_hs_0016756	NR2F2	"Homo sapiens nuclear receptor subfamily 2, group F, member 2 (NR2F2)"	1	7026	"NM_001145157,NM_001145156,NM_001145155,NM_021005"	"NP_001138629.1,NP_001138628.1,NP_001138627.1,NP_066285.1"	ENSG00000185551	"ENST00000421109,ENST00000394166,ENST00000559679,ENST00000453270,ENST00000394171"	"ENSP00000401674,ENSP00000377721,ENSP00000457112,ENSP00000389853,ENSP00000377726"	NR2F2	1.52728	0.000194967	NA	NA	NA	NA	NA	NA
PH_hs_0004372	PDLIM1	Homo sapiens PDZ and LIM domain 1 (PDLIM1)	1	9124	NM_020992	NP_066272.1	ENSG00000107438	"ENST00000329399,ENST00000492511,ENST00000477757,ENST00000490391,ENST00000493949"	ENSP00000360305	PDLIM1	1.52642	0.0470002	NA	NA	NA	NA	NA	NA
PH_hs_0047343	KIAA1456	Homo sapiens KIAA1456 (KIAA1456)	1	57604	"NM_001099677,NM_020844"	"NP_001093147.1,NP_065895.2"	ENSG00000250305	"ENST00000447063,ENST00000525249,ENST00000524591,ENST00000528335,ENST00000400069,ENST00000528753,ENST00000532376,ENST00000529706,ENST00000529978"	"ENSP00000443288,ENSP00000432695,ENSP00000468715,ENSP00000466330,ENSP00000431717"	KIAA1456	1.52511	0.0370683	KIAA1456	1.95725	0.000561858	KIAA1456	1.76915	0.00148421
PH_hs_0060431	CCER2	Homo sapiens coiled-coil glutamate-rich protein 2 (CCER2)	1	643669	NM_001243212	NP_001230141.1	ENSG00000262484	"ENST00000571845,ENST00000571838"	"ENSP00000460852,ENSP00000460665"	CCER2	2.08868	0.000662704	CCER2	2.08731	0.000101798	CCER2	1.76906	0.00165697
PH_hs_0043648	CPNE1	Homo sapiens copine I (CPNE1)	1	8904	"NM_003915,NM_001198863,NM_152928,NM_152927,NM_152926,NM_152925,NR_037188"	"NP_003906.2,NP_001185792.1,NP_690905.1,NP_690904.1,NP_690903.1,NP_690902.1,-"	ENSG00000214078	"ENST00000352393,ENST00000462352,ENST00000473373,ENST00000498814,ENST00000415920,ENST00000317677,ENST00000483359,ENST00000397442,ENST00000483495,ENST00000401607,ENST00000437340,ENST00000498056,ENST00000430570,ENST00000412056,ENST00000486021,ENST00000414664,ENST00000416778,ENST00000439806,ENST00000439669,ENST00000420363,ENST00000434795,ENST00000440240,ENST00000458038,ENST00000437100,ENST0000041471…	"ENSP00000336945,ENSP00000396069,ENSP00000317257,ENSP00000380584,ENSP00000386067,ENSP00000415597,ENSP00000390626,ENSP00000416962,ENSP00000404355,ENSP00000389662,ENSP00000387434,ENSP00000409305,ENSP00000401915,ENSP00000409794,ENSP00000397638,ENSP00000390141,ENSP00000391483,ENSP00000409955,ENSP00000412806,ENSP00000380587,ENSP00000380585"	CPNE1	1.52416	0.00811272	NA	NA	NA	NA	NA	NA
PH_hs_0060927	ATP2B3	"Homo sapiens ATPase, Ca++ transporting, plasma membrane 3 (ATP2B3)"	1	492	"NM_001001344,NM_021949"	"NP_001001344.1,NP_068768.2"	ENSG00000067842	"ENST00000349466,ENST00000370186,ENST00000393842,ENST00000359149,ENST00000460549,ENST00000496610,ENST00000263519"	"ENSP00000343886,ENSP00000359205,ENSP00000377425,ENSP00000352062,ENSP00000263519"	ATP2B3	1.52332	0.0484933	NA	NA	NA	NA	NA	NA
PH_hs_0031047	MAF1	Homo sapiens MAF1 homolog (S. cerevisiae)	1	84232	NM_032272	NP_115648.2	ENSG00000179632	"ENST00000322428,ENST00000534585,ENST00000532522,ENST00000527572,ENST00000527058,ENST00000534811"	"ENSP00000318604,ENSP00000433979,ENSP00000436720,ENSP00000431907,ENSP00000436030,ENSP00000436639"	MAF1	1.51888	0.0168052	NA	NA	NA	NA	NA	NA
PH_hs_0012189	MARVELD1	Homo sapiens MARVEL domain containing 1 (MARVELD1)	1	83742	NM_031484	NP_113672.1	ENSG00000155254	"ENST00000451097,ENST00000434038,ENST00000285605,ENST00000421644"	ENSP00000441365	MARVELD1	1.51696	0.0198071	MARVELD1	1.71043	0.000155209	NA	NA	NA
PH_hs_0025287	TRIM28	Homo sapiens tripartite motif containing 28 (TRIM28)	1	10155	NM_005762	NP_005753.1	ENSG00000130726	"ENST00000593582,ENST00000594806,ENST00000253024,ENST00000341753,ENST00000597968,ENST00000597618,ENST00000597423,ENST00000597172,ENST00000601150,ENST00000597995,ENST00000597136,ENST00000595028,ENST00000595974,ENST00000600840,ENST00000598355"	"ENSP00000472586,ENSP00000473126,ENSP00000253024,ENSP00000342232,ENSP00000470503,ENSP00000471303"	TRIM28	1.51435	0.014763	NA	NA	NA	NA	NA	NA
PH_hs_0060339	WIPF3	"Homo sapiens WAS/WASL interacting protein family, member 3 (WIPF3)"	1	644150	NM_001080529	NP_001073998.2	ENSG00000122574	"ENST00000409123,ENST00000409290,ENST00000242140"	"ENSP00000386790,ENSP00000386878,ENSP00000242140"	WIPF3	1.514	0.00141763	NA	NA	NA	NA	NA	NA
PH_hs_0043927	KPNA7	Homo sapiens karyopherin alpha 7 (importin alpha 8)	1	402569	NM_001145715	NP_001139187.1	ENSG00000185467	ENST00000327442	ENSP00000330878	KPNA7	1.51259	0.0100089	NA	NA	NA	NA	NA	NA
PH_hs_0001535	NT5M	"Homo sapiens 5',3'-nucleotidase, mitochondrial (NT5M)"	1	56953	NM_020201	NP_064586.1	ENSG00000205309	"ENST00000389022,ENST00000478373,ENST00000470418,ENST00000483704,ENST00000582909,ENST00000480529,ENST00000616989"	"ENSP00000373674,ENSP00000464303,ENSP00000463674,ENSP00000467567,ENSP00000481269"	NT5M	1.51233	0.0016075	NT5M	1.83572	0.00579676	NA	NA	NA
PH_hs_0045155	RABL6	"Homo sapiens RAB, member RAS oncogene family-like 6 (RABL6)"	1	55684	"NM_001173988,NM_024718"	"NP_001167459.1,NP_078994.3"	ENSG00000196642	"ENST00000484471,ENST00000311502,ENST00000357466,ENST00000464941,ENST00000436380,ENST00000425121,ENST00000466096,ENST00000461992,ENST00000435930,ENST00000371663,ENST00000371671,ENST00000432842,ENST00000629216"	"ENSP00000433031,ENSP00000311134,ENSP00000350056,ENSP00000431675,ENSP00000412757,ENSP00000395490,ENSP00000408442,ENSP00000360727,ENSP00000360736,ENSP00000414081,ENSP00000486100"	RABL6	1.51074	0.0183761	NA	NA	NA	NA	NA	NA
PH_hs_0000820	MTURN	"Homo sapiens maturin, neural progenitor differentiation regulator homolog (Xenopus)"	1	222166	NM_152793	NP_690006.2	ENSG00000180354	"ENST00000324453,ENST00000409688,ENST00000434060,ENST00000324489"	"ENSP00000324204,ENSP00000386490,ENSP00000415658,ENSP00000324755"	MTURN	1.51025	9.71e-06	NA	NA	NA	NA	NA	NA
PH_hs_0017206	DOC2A	"Homo sapiens double C2-like domains, alpha (DOC2A)"	1	8448	NM_003586	NP_003577.2	ENSG00000149927	"ENST00000350119,ENST00000564233,ENST00000564357,ENST00000564944,ENST00000564979,ENST00000566310,ENST00000561671,ENST00000565273,ENST00000563378,ENST00000567332,ENST00000563125,ENST00000574405,ENST00000566456,ENST00000570194,ENST00000567824,ENST00000564075,ENST00000572637,ENST00000616445"	"ENSP00000340017,ENSP00000455196,ENSP00000455624,ENSP00000454857,ENSP00000458670,ENSP00000457184,ENSP00000456704,ENSP00000454827,ENSP00000457454,ENSP00000460622,ENSP00000482870"	DOC2A	1.75081	0.00659167	DOC2A	2.47355	0.00718466	DOC2A	1.76542	0.0135801
PH_hs_0005956	PLVAP	Homo sapiens plasmalemma vesicle associated protein (PLVAP)	1	83483	NM_031310	NP_112600.1	ENSG00000130300	"ENST00000252590,ENST00000595816,ENST00000599426"	"ENSP00000252590,ENSP00000469369,ENSP00000472928"	PLVAP	1.50724	0.000128786	PLVAP	1.71193	0.00312429	NA	NA	NA
PH_hs_0006197	FAM198A	"Homo sapiens family with sequence similarity 198, member A (FAM198A)"	1	729085	NM_001129908	NP_001123380.2	ENSG00000144649	"ENST00000273146,ENST00000488863,ENST00000434206,ENST00000492161,ENST00000430121"	"ENSP00000273146,ENSP00000439905,ENSP00000407301"	FAM198A	1.50627	0.0173821	NA	NA	NA	NA	NA	NA
PH_hs_0035973	LINC00895	Homo sapiens long intergenic non-protein coding RNA 895 (LINC00895)	1	150185	NR_024381	-	NA	NA	NA	NA	NA	NA	LINC00895	3.0022	0.000154789	LINC00895	1.76448	0.0075696
PH_hs_0009437	TOP2A	Homo sapiens topoisomerase (DNA)	1	7153	NM_001067	NP_001058.2	ENSG00000131747	"ENST00000423485,ENST00000577541,ENST00000578412,ENST00000577706,ENST00000581055"	"ENSP00000411532,ENSP00000464055,ENSP00000462908"	TOP2A	1.78716	0.000123124	TOP2A	2.15578	0.000109779	TOP2A	1.75366	0.000151471
PH_hs_0027682	HTRA1	Homo sapiens HtrA serine peptidase 1 (HTRA1)	1	5654	NM_002775	NP_002766.1	ENSG00000166033	"ENST00000368984,ENST00000420892"	"ENSP00000357980,ENSP00000412676"	HTRA1	1.72595	0.000964297	HTRA1	1.69804	0.000126175	HTRA1	1.7453	6.04e-05
PH_hs_0034507	KAT7	Homo sapiens K(lysine)	1	11143	"NM_001199158,NM_001199157,NM_001199156,NM_001199155,NM_007067"	"NP_001186087.1,NP_001186086.1,NP_001186085.1,NP_001186084.1,NP_008998.1"	ENSG00000136504	"ENST00000259021,ENST00000454930,ENST00000509773,ENST00000510819,ENST00000424009,ENST00000509124,ENST00000506533,ENST00000435742,ENST00000513171,ENST00000514540,ENST00000513980,ENST00000512616,ENST00000508594,ENST00000509794,ENST00000510426,ENST00000513075,ENST00000503101,ENST00000503635"	"ENSP00000259021,ENSP00000413415,ENSP00000424577,ENSP00000423385,ENSP00000398961,ENSP00000421368,ENSP00000409477"	KAT7	1.50215	7.9e-05	NA	NA	NA	NA	NA	NA
PH_hs_0013475	PLEKHH2	"Homo sapiens pleckstrin homology domain containing, family H (with MyTH4 domain)"	1	130271	NM_172069	NP_742066.2	ENSG00000152527	"ENST00000282406,ENST00000405223,ENST00000405000,ENST00000491692,ENST00000460356,ENST00000480103,ENST00000493408,ENST00000490038"	"ENSP00000282406,ENSP00000427746,ENSP00000430377"	NA	NA	NA	PLEKHH2	1.81685	0.00256828	PLEKHH2	1.74385	0.0028837
PH_hs_0042531	PTX4	"Homo sapiens pentraxin 4, long (PTX4)"	1	390667	NM_001013658	NP_001013680.1	ENSG00000251692	"ENST00000447419,ENST00000440447,ENST00000293922"	"ENSP00000445277,ENSP00000456816,ENSP00000293922"	NA	NA	NA	PTX4	1.84464	0.00562907	PTX4	1.74374	0.0264855
PH_hs_0003058	ARC	Homo sapiens activity-regulated cytoskeleton-associated protein (ARC)	1	23237	NM_015193	NP_056008.1	ENSG00000198576	"ENST00000356613,ENST00000581404"	ENSP00000349022	ARC	2.01998	0.00207115	NA	NA	NA	ARC	1.74239	0.00556181
PH_hs_0031257	SELM	Homo sapiens selenoprotein M (SELM)	1	140606	NM_080430	NP_536355.1	ENSG00000198832	"ENST00000402395,ENST00000490967,ENST00000400299,ENST00000465536,ENST00000491958,ENST00000495533,ENST00000460642,ENST00000469262,ENST00000465447,ENST00000611680"	"ENSP00000384564,ENSP00000383155,ENSP00000480176"	NA	NA	NA	SELM	2.30031	0.000300611	SELM	1.73298	0.00263964
PH_hs_0060546	ZNF704	Homo sapiens zinc finger protein 704 (ZNF704)	1	619279	NM_001033723	NP_001028895.1	ENSG00000164684	"ENST00000327835,ENST00000517379,ENST00000517986,ENST00000522040,ENST00000520336,ENST00000519936"	"ENSP00000331462,ENSP00000427715"	ZNF704	2.23282	0.00013022	ZNF704	2.06697	0.00126302	ZNF704	1.73221	0.00116825
PH_hs_0031763	THY1	Homo sapiens Thy-1 cell surface antigen (THY1)	1	7070	NM_006288	NP_006279.2	ENSG00000154096	"ENST00000284240,ENST00000584021,ENST00000528522,ENST00000528295,ENST00000527590,ENST00000524970,ENST00000580275,ENST00000524659,ENST00000532974,ENST00000533840"	"ENSP00000284240,ENSP00000431301,ENSP00000432051,ENSP00000432808,ENSP00000464248,ENSP00000435753"	THY1	2.09641	0.00262342	NA	NA	NA	THY1	1.7316	0.00585118
PH_hs_0048313	GALNT15	Homo sapiens polypeptide N-acetylgalactosaminyltransferase 15 (GALNT15)	1	117248	NM_054110	NP_473451.3	ENSG00000131386	"ENST00000339732,ENST00000437509,ENST00000470031,ENST00000430410,ENST00000489467,ENST00000617544"	"ENSP00000344260,ENSP00000395873,ENSP00000389079,ENSP00000480229"	NA	NA	NA	NA	NA	NA	GALNT15	1.72689	0.0487139
PH_hs_0009272	JDP2	Homo sapiens Jun dimerization protein 2 (JDP2)	1	122953	"NM_001135049,NM_001135048,NM_001135047,NM_130469"	"NP_001128521.1,NP_001128520.1,NP_001128519.1,NP_569736.1"	ENSG00000140044	"ENST00000419727,ENST00000559773,ENST00000559060,ENST00000558068,ENST00000435893,ENST00000267569,ENST00000437176"	"ENSP00000415558,ENSP00000452769,ENSP00000399587,ENSP00000267569,ENSP00000409787"	NA	NA	NA	JDP2	2.11405	0.000122869	JDP2	1.72401	8.19e-05
PH_hs_0042460	ADIRF	Homo sapiens adipogenesis regulatory factor (ADIRF)	1	10974	NM_006829	NP_006820.1	ENSG00000148671	"ENST00000372013,ENST00000416348,ENST00000561504"	"ENSP00000361083,ENSP00000394643,ENSP00000475582"	NA	NA	NA	NA	NA	NA	ADIRF	1.72259	0.00010904
PH_hs_0018540	GYG2	Homo sapiens glycogenin 2 (GYG2)	1	8908	"NM_003918,NM_001079855,NM_001184704,NM_001184702,NM_001184703"	"NP_003909.2,NP_001073324.1,NP_001171633.1,NP_001171631.1,NP_001171632.1"	ENSG00000056998	"ENST00000398806,ENST00000381163,ENST00000381161,ENST00000520904,ENST00000469234,ENST00000353656,ENST00000453106,ENST00000381157"	"ENSP00000381786,ENSP00000370555,ENSP00000430764,ENSP00000487294,ENSP00000370549"	GYG2	2.2935	0.0063701	NA	NA	NA	GYG2	1.71867	0.0208372
PH_hs_0044918	PHKG1	"Homo sapiens phosphorylase kinase, gamma 1 (muscle)"	1	5260	"NM_001258459,NM_001258460,NM_006213,NR_047689"	"NP_001245388.1,NP_001245389.1,NP_006204.1,-"	ENSG00000164776	"ENST00000297373,ENST00000446428,ENST00000432123,ENST00000471665,ENST00000395428,ENST00000489604,ENST00000467726,ENST00000492124,ENST00000452681,ENST00000537360"	"ENSP00000297373,ENSP00000389721,ENSP00000397193,ENSP00000378817,ENSP00000445440,ENSP00000441528"	PHKG1	2.02385	0.0166759	NA	NA	NA	PHKG1	1.71488	0.00730949
PH_hs_0018141	DMRTC1|DMRTC1B	Homo sapiens DMRT-like family C1 (DMRTC1)|Homo sapiens DMRT-like family C1B (DMRTC1B)	4	63947|728656	NM_033053|NM_001080851	NP_149042.2|NP_001074320.1	ENSG00000269502|ENSG00000184911	"ENST00000615063|ENST00000472595,ENST00000334036,ENST00000440247,ENST00000373533,ENST00000438696,ENST00000481112,ENST00000373532"	"ENSP00000484718|ENSP00000435159,ENSP00000334501,ENSP00000397859,ENSP00000362633,ENSP00000404476,ENSP00000434020,ENSP00000362632"	DMRTC1|DMRTC1B	1.5092	0.00069022	DMRTC1|DMRTC1B	2.2615	3.67e-07	DMRTC1|DMRTC1B	1.71398	0.00206296
PH_hs_0002306	LRRC16B	Homo sapiens leucine rich repeat containing 16B (LRRC16B)	1	90668	NM_138360	NP_612369.3	ENSG00000186648	"ENST00000342740,ENST00000559694,ENST00000561354,ENST00000560349"	ENSP00000340467	LRRC16B	1.89781	0.0190125	NA	NA	NA	LRRC16B	1.71309	0.009648
PH_hs_0001224	AKAP7	Homo sapiens A kinase (PRKA)	1	9465	"NM_138633,NM_004842,NM_016377"	"NP_619539.1,NP_004833.1,NP_057461.2"	ENSG00000118507	"ENST00000431975,ENST00000541650,ENST00000366358,ENST00000479599,ENST00000543815,ENST00000535150,ENST00000537868,ENST00000263050,ENST00000342266,ENST00000474850"	"ENSP00000405252,ENSP00000441048,ENSP00000445486,ENSP00000446022,ENSP00000263050,ENSP00000345149,ENSP00000418208"	NA	NA	NA	AKAP7	1.87593	5.07e-05	AKAP7	1.71135	0.000660993
PH_hs_0046215	SAPCD2	Homo sapiens suppressor APC domain containing 2 (SAPCD2)	1	89958	NM_178448	NP_848543.2	ENSG00000186193	ENST00000409687	ENSP00000386348	NA	NA	NA	SAPCD2	1.94138	0.000332653	SAPCD2	1.70427	1.38e-05
PH_hs_0042403	FAM64A	"Homo sapiens family with sequence similarity 64, member A (FAM64A)"	1	54478	"NM_001195228,NM_019013"	"NP_001182157.1,NP_061886.2"	ENSG00000129195	"ENST00000572447,ENST00000250056,ENST00000573557,ENST00000571373,ENST00000570337,ENST00000572595,ENST00000576056,ENST00000573385,ENST00000571572"	"ENSP00000459235,ENSP00000250056,ENSP00000460912,ENSP00000459597,ENSP00000460894,ENSP00000458584,ENSP00000458534,ENSP00000459860"	NA	NA	NA	FAM64A	2.28182	5.47e-05	FAM64A	1.70404	0.00289382
PH_hs_0045102	NCAM1	Homo sapiens neural cell adhesion molecule 1 (NCAM1)	1	4684	"NM_001242608,NM_001076682"	"NP_001229537.1,NP_001070150.1"	ENSG00000149294	"ENST00000619839,ENST00000401611,ENST00000621128,ENST00000613217,ENST00000316851,ENST00000617166,ENST00000620046,ENST00000531044,ENST00000529356,ENST00000615525,ENST00000621850,ENST00000525973,ENST00000611284,ENST00000534046,ENST00000530543,ENST00000526322,ENST00000531817,ENST00000533073,ENST00000528590,ENST00000525355,ENST00000525691,ENST00000534516,ENST00000524916,ENST00000530090,ENST0000052815…	"ENSP00000480132,ENSP00000384055,ENSP00000481083,ENSP00000479353,ENSP00000318472,ENSP00000482852,ENSP00000484943,ENSP00000482205,ENSP00000480774,ENSP00000484481,ENSP00000479687,ENSP00000475074,ENSP00000486406,ENSP00000480269,ENSP00000478072,ENSP00000486241,ENSP00000477835,ENSP00000480797,ENSP00000477808,ENSP00000479241"	NCAM1	2.36569	0.000869604	NCAM1	1.55505	0.0003184	NCAM1	1.70372	0.0188201
PH_hs_0044011	FAM19A5	Homo sapiens family with sequence similarity 19 (chemokine (C-C motif)	1	25817	"NM_001082967,NM_015381"	"NP_001076436.1,NP_056196.2"	ENSG00000219438	"ENST00000402357,ENST00000336769,ENST00000358295,ENST00000473898,ENST00000406880"	"ENSP00000383933,ENSP00000336812,ENSP00000351043,ENSP00000385603"	NA	NA	NA	FAM19A5	1.62008	6.27e-05	FAM19A5	1.70368	7.41e-07
PH_hs_0042243	ACY3	Homo sapiens aminoacylase 3 (ACY3)	1	91703	NM_080658	NP_542389.1	ENSG00000132744	"ENST00000255082,ENST00000529256"	"ENSP00000255082,ENSP00000434270"	NA	NA	NA	ACY3	1.98932	0.0187804	ACY3	1.70242	0.0256969
PH_hs_0001556	ITM2A	Homo sapiens integral membrane protein 2A (ITM2A)	1	9452	"NM_001171581,NM_004867"	"NP_001165052.1,NP_004858.1"	ENSG00000078596	"ENST00000373298,ENST00000469541,ENST00000482194,ENST00000462038,ENST00000461357,ENST00000434584"	"ENSP00000362395,ENSP00000415533"	NA	NA	NA	ITM2A	2.11737	0.000142986	ITM2A	1.70205	0.000124267
PH_hs_0000610	ARHGEF4	Homo sapiens Rho guanine nucleotide exchange factor (GEF)	1	50649	"NM_015320,NM_032995"	"NP_056135.2,NP_127462.1"	ENSG00000136002	"ENST00000526381,ENST00000409359,ENST00000326016,ENST00000438985,ENST00000525839,ENST00000409303,ENST00000355771,ENST00000496764,ENST00000439368,ENST00000528247,ENST00000490728,ENST00000532720,ENST00000527365,ENST00000525092,ENST00000611048,ENST00000428230,ENST00000392953"	"ENSP00000386794,ENSP00000316845,ENSP00000389661,ENSP00000432267,ENSP00000387285,ENSP00000348017,ENSP00000432301,ENSP00000483548,ENSP00000398455,ENSP00000376680"	ARHGEF4	1.89607	0.00189603	NA	NA	NA	ARHGEF4	1.69861	0.000636882
PH_hs_0063538	MEGF10	Homo sapiens multiple EGF-like-domains 10 (MEGF10)	1	84466	"NM_001256545,NM_032446"	"NP_001243474.1,NP_115822.1"	ENSG00000145794	"ENST00000503335,ENST00000508365,ENST00000418761,ENST00000274473,ENST00000515002,ENST00000506709,ENST00000510513,ENST00000510828,ENST00000507158,ENST00000515622"	"ENSP00000423354,ENSP00000423195,ENSP00000416284,ENSP00000274473"	MEGF10	1.63727	0.000420874	MEGF10	2.2254	8.79e-05	MEGF10	1.69406	0.00214255
PH_hs_0002119	NCMAP	Homo sapiens noncompact myelin associated protein (NCMAP)	1	400746	NM_001010980	NP_001010980.1	ENSG00000184454	"ENST00000374392,ENST00000486262"	ENSP00000363513	NA	NA	NA	NCMAP	2.63711	0.00345997	NCMAP	1.69312	0.00864063
PH_hs_0031473	RPRM	"Homo sapiens reprimo, TP53 dependent G2 arrest mediator candidate (RPRM)"	1	56475	NM_019845	NP_062819.1	ENSG00000177519	ENST00000325926	ENSP00000314946	NA	NA	NA	RPRM	2.32952	0.0395107	RPRM	1.69245	0.0373096
PH_hs_0010666	MAEL	Homo sapiens maelstrom spermatogenic transposon silencer (MAEL)	1	84944	NM_032858	NP_116247.1	ENSG00000143194	"ENST00000367872,ENST00000447624,ENST00000491055,ENST00000487826,ENST00000622874,ENST00000367870"	"ENSP00000356846,ENSP00000402143,ENSP00000482771,ENSP00000356844"	NA	NA	NA	MAEL	2.30059	0.0101843	MAEL	1.68858	0.016423
PH_hs_0011574	SOX6	Homo sapiens SRY (sex determining region Y)	1	55553	"NM_001145819,NM_001145811,NM_017508,NM_033326"	"NP_001139291.1,NP_001139283.1,NP_059978.1,NP_201583.2"	ENSG00000110693	"ENST00000316399,ENST00000528252,ENST00000527619,ENST00000528429,ENST00000527840,ENST00000524650,ENST00000531297,ENST00000533411,ENST00000530378,ENST00000533870,ENST00000533658,ENST00000526673,ENST00000529469,ENST00000525835,ENST00000524520,ENST00000525259,ENST00000396356"	"ENSP00000324948,ENSP00000432134,ENSP00000434455,ENSP00000433233,ENSP00000436170,ENSP00000432577,ENSP00000434892,ENSP00000432596,ENSP00000379644"	NA	NA	NA	SOX6	1.80622	1.49e-05	SOX6	1.68823	0.000907727
PH_hs_0060089	CDH23	Homo sapiens cadherin-related 23 (CDH23)	1	64072	NM_001171932	NP_001165403.1	ENSG00000107736	"ENST00000224721,ENST00000461841,ENST00000299366,ENST00000616684,ENST00000466757,ENST00000470494,ENST00000442677,ENST00000398792,ENST00000475158,ENST00000619887,ENST00000398788,ENST00000398842,ENST00000622827,ENST00000398809"	"ENSP00000224721,ENSP00000473454,ENSP00000299366,ENSP00000482036,ENSP00000473539,ENSP00000480146,ENSP00000388894,ENSP00000478374,ENSP00000381768,ENSP00000381822,ENSP00000483211,ENSP00000381789"	NA	NA	NA	CDH23	2.36571	0.000266687	CDH23	1.68728	0.0013747
PH_hs_0031956	FBLL1	Homo sapiens fibrillarin-like 1 (FBLL1)	1	345630	NR_024356	-	NA	NA	NA	NA	NA	NA	FBLL1	1.87433	0.00189754	FBLL1	1.68531	0.00251313
PH_hs_0047816	FMOD	Homo sapiens fibromodulin (FMOD)	1	2331	NM_002023	NP_002014.2	ENSG00000122176	"ENST00000354955,ENST00000493296,ENST00000461936"	ENSP00000347041	FMOD	1.65691	0.0016986	FMOD	2.11147	0.000596462	FMOD	1.68215	0.00174159
PH_hs_0004783	CTSK	Homo sapiens cathepsin K (CTSK)	1	1513	NM_000396	NP_000387.1	ENSG00000143387	"ENST00000271651,ENST00000480670,ENST00000443913"	"ENSP00000271651,ENSP00000405083"	CTSK	1.54	0.00116056	CTSK	2.14254	0.000111961	CTSK	1.68083	0.0111651
PH_hs_0005533	DLX5	Homo sapiens distal-less homeobox 5 (DLX5)	1	1749	NM_005221	NP_005212.1	ENSG00000105880	"ENST00000222598,ENST00000493764,ENST00000486603"	"ENSP00000222598,ENSP00000475008"	DLX5	1.7593	0.00272421	DLX5	1.53267	0.00748844	DLX5	1.6799	0.0195043
PH_hs_0043392	MST1	Homo sapiens macrophage stimulating 1 (MST1)	1	4485	NM_020998	NP_066278.3	ENSG00000173531	"ENST00000448220,ENST00000449682,ENST00000479115,ENST00000492329,ENST00000488350,ENST00000493836,ENST00000484144,ENST00000481930,ENST00000484269,ENST00000498021,ENST00000497359,ENST00000480268,ENST00000494809,ENST00000468847,ENST00000489007,ENST00000484673,ENST00000492370,ENST00000494828,ENST00000490966,ENST00000481055,ENST00000491943"	"ENSP00000394756,ENSP00000414287"	NA	NA	NA	MST1	1.79036	0.000706663	MST1	1.6778	0.00153073
PH_hs_0042685	OR52E4	"Homo sapiens olfactory receptor, family 52, subfamily E, member 4 (OR52E4)"	1	390081	NM_001005165	NP_001005165.1	ENSG00000180974	ENST00000316987	ENSP00000321426	OR52E4	-3.69505	5.06e-08	NA	NA	NA	NA	NA	NA
PH_hs_0002441	HHATL	Homo sapiens hedgehog acyltransferase-like (HHATL)	1	57467	"NM_020707,NR_027753"	"NP_065758.3,-"	ENSG00000010282	"ENST00000490003,ENST00000466007,ENST00000426666,ENST00000310417,ENST00000441594,ENST00000480939,ENST00000457462,ENST00000416756,ENST00000455195,ENST00000417472,ENST00000442469,ENST00000497000"	"ENSP00000401568,ENSP00000310621,ENSP00000405423,ENSP00000403787,ENSP00000395779,ENSP00000415351,ENSP00000413810,ENSP00000408999"	HHATL	1.71563	0.00715071	HHATL	2.19681	0.00239172	HHATL	1.67522	0.0250431
PH_hs_0044435	C1QL3	"Homo sapiens complement component 1, q subcomponent-like 3 (C1QL3)"	1	389941	NM_001010908	NP_001010908.1	ENSG00000165985	"ENST00000298943,ENST00000619991"	"ENSP00000298943,ENSP00000480149"	NA	NA	NA	C1QL3	2.81389	0.00347711	C1QL3	1.67424	0.0256764
PH_hs_0031115	TTYH2	Homo sapiens tweety family member 2 (TTYH2)	1	94015	"NM_032646,NM_052869"	"NP_116035.5,NP_443101.1"	ENSG00000141540	"ENST00000269346,ENST00000529107,ENST00000578825,ENST00000534346,ENST00000528128,ENST00000441391,ENST00000528152,ENST00000534039,ENST00000526858"	"ENSP00000269346,ENSP00000433089,ENSP00000462219,ENSP00000394576,ENSP00000462492"	TTYH2	1.8334	9.28e-05	TTYH2	2.0869	0.000106576	TTYH2	1.66307	8.93e-05
PH_hs_0043699	TUSC3	Homo sapiens tumor suppressor candidate 3 (TUSC3)	1	7991	"NM_006765,NM_178234"	"NP_006756.2,NP_839952.1"	ENSG00000104723	"ENST00000503191,ENST00000382020,ENST00000515859,ENST00000506802,ENST00000510836,ENST00000509380,ENST00000503731,ENST00000507400,ENST00000509177,ENST00000511783,ENST00000508446,ENST00000507316,ENST00000511342"	"ENSP00000371450,ENSP00000420829,ENSP00000425777,ENSP00000426973,ENSP00000423426,ENSP00000424544,ENSP00000426880"	NA	NA	NA	TUSC3	2.46243	2.96e-05	TUSC3	1.66291	0.00704201
PH_hs_0015466	MYBL1	Homo sapiens v-myb avian myeloblastosis viral oncogene homolog-like 1 (MYBL1)	1	4603	"NM_001144755,NM_001080416"	"NP_001138227.1,NP_001073885.1"	ENSG00000185697	"ENST00000523304,ENST00000518079,ENST00000522677,ENST00000517885,ENST00000524176,ENST00000522419"	"ENSP00000429633,ENSP00000428265,ENSP00000428011"	MYBL1	1.6949	0.0117843	MYBL1	2.42443	3.38e-05	MYBL1	1.66214	0.0081374
PH_hs_0010346	ARHGEF7	Homo sapiens Rho guanine nucleotide exchange factor (GEF)	1	8874	"NM_001113512,NM_001113511,NM_145735"	"NP_001106984.1,NP_001106983.1,NP_663788.1"	ENSG00000102606	"ENST00000483540,ENST00000317133,ENST00000422836,ENST00000449979,ENST00000491775,ENST00000466143,ENST00000469877,ENST00000218789,ENST00000375736,ENST00000467053,ENST00000426073,ENST00000426768,ENST00000375723,ENST00000483189,ENST00000478679,ENST00000544132,ENST00000491688,ENST00000375739,ENST00000375741"	"ENSP00000325994,ENSP00000406732,ENSP00000418043,ENSP00000418067,ENSP00000418235,ENSP00000218789,ENSP00000364888,ENSP00000420592,ENSP00000397068,ENSP00000389890,ENSP00000364875,ENSP00000417596,ENSP00000445384,ENSP00000364891,ENSP00000364893"	NA	NA	NA	ARHGEF7	1.64208	0.00662271	ARHGEF7	1.66108	0.00539154
PH_hs_0049475	UGT1A1|UGT1A6|UGT1A10|UGT1A8|UGT1A4|UGT1A3|UGT1A7|UGT1A9|UGT1A5	"Homo sapiens UDP glucuronosyltransferase 1 family, polypeptide A1 (UGT1A1)|Homo sapiens UDP glucuronosyltransferase 1 family, polypeptide A6 (UGT1A6)|Homo sapiens UDP glucuronosyltransferase 1 family, polypeptide A10 (UGT1A10)|Homo sapiens UDP glucuronosyltransferase 1 family, polypeptide A8 (UGT1A8)|Homo sapiens UDP glucuronosyltransferase 1 family, polypeptide A4 (UGT1A4)|Homo sapiens UDP gluc…	4	54658|54578|54575|54576|54657|54659|54577|54600|54579	"NM_000463|NM_001072,NM_205862|NM_019075|NM_019076|NM_007120|NM_019093|NM_019077|NM_021027|NM_019078"	"NP_000454.1|NP_001063.2,NP_995584.1|NP_061948.1|NP_061949.3|NP_009051.1|NP_061966.1|NP_061950.2|NP_066307.1|NP_061951.1"	ENSG00000241635|ENSG00000167165|ENSG00000242515|ENSG00000242366|ENSG00000244474|ENSG00000243135|ENSG00000244122|ENSG00000241119|ENSG00000240224	"ENST00000305208,ENST00000360418|ENST00000373424,ENST00000441351,ENST00000480628,ENST00000446481,ENST00000305139,ENST00000484784,ENST00000478062,ENST00000406651|ENST00000344644,ENST00000373445|ENST00000373450|ENST00000373409,ENST00000450233|ENST00000482026,ENST00000609767|ENST00000373426,ENST00000485022|ENST00000354728|ENST00000373414"	"ENSP00000304845,ENSP00000353593|ENSP00000362523,ENSP00000389637,ENSP00000401541,ENSP00000303174,ENSP00000419780,ENSP00000386107|ENSP00000343838,ENSP00000362544|ENSP00000362549|ENSP00000362508,ENSP00000408608|ENSP00000418532,ENSP00000476805|ENSP00000362525,ENSP00000420181|ENSP00000346768|ENSP00000362513"	UGT1A1|UGT1A6|UGT1A10|UGT1A8|UGT1A4|UGT1A3|UGT1A7|UGT1A9|UGT1A5	-3.44408	1.77e-06	NA	NA	NA	NA	NA	NA
PH_hs_0048144	TAS1R3	"Homo sapiens taste receptor, type 1, member 3 (TAS1R3)"	1	83756	NM_152228	NP_689414.1	ENSG00000169962	ENST00000339381	ENSP00000344411	TAS1R3	-3.42785	3.86e-10	NA	NA	NA	NA	NA	NA
PH_hs_0024521	DPP6	Homo sapiens dipeptidyl-peptidase 6 (DPP6)	1	1804	"NM_001936,NM_130797,NM_001039350"	"NP_001927.3,NP_570629.2,NP_001034439.1"	ENSG00000130226	"ENST00000404039,ENST00000406326,ENST00000377770,ENST00000462622,ENST00000332007,ENST00000496611,ENST00000427557,ENST00000471100,ENST00000481593,ENST00000478614,ENST00000493268,ENST00000484789,ENST00000488512,ENST00000479637,ENST00000480367,ENST00000619756"	"ENSP00000385578,ENSP00000384393,ENSP00000367001,ENSP00000328226,ENSP00000397303,ENSP00000477855"	DPP6	2.17619	0.000166396	NA	NA	NA	DPP6	1.66013	0.00552836
PH_hs_0024416	LCAT	Homo sapiens lecithin-cholesterol acyltransferase (LCAT)	1	3931	NM_000229	NP_000220.1	ENSG00000213398	"ENST00000264005,ENST00000573538,ENST00000570369,ENST00000570980,ENST00000575467,ENST00000576450,ENST00000570396,ENST00000573846,ENST00000575277"	"ENSP00000264005,ENSP00000463220,ENSP00000459014,ENSP00000464651,ENSP00000460653,ENSP00000458141,ENSP00000459291"	NA	NA	NA	LCAT	1.60544	0.0134558	LCAT	1.65952	0.0175027
PH_hs_0013260	CA8	Homo sapiens carbonic anhydrase VIII (CA8)	1	767	NM_004056	NP_004047.3	ENSG00000178538	"ENST00000317995,ENST00000524872,ENST00000528666,ENST00000529918"	ENSP00000314407	NA	NA	NA	CA8	1.97798	0.00124247	CA8	1.65546	0.0270614
PH_hs_0014142	EBF4	Homo sapiens early B-cell factor 4 (EBF4)	1	57593	NM_001110514	NP_001103984.1	ENSG00000088881	"ENST00000449079,ENST00000497450,ENST00000342725,ENST00000609451,ENST00000609967,ENST00000469215,ENST00000463145,ENST00000491472,ENST00000481662,ENST00000477287,ENST00000380648"	"ENSP00000405003,ENSP00000345030,ENSP00000477023,ENSP00000477107,ENSP00000370022"	EBF4	2.22642	0.00161375	NA	NA	NA	EBF4	1.65363	0.00384157
PH_hs_0042917	MT1M|MT1JP	"Homo sapiens metallothionein 1M (MT1M)|Homo sapiens metallothionein 1J, pseudogene (MT1JP)"	4	4499|4498	NM_176870|NR_036677	NP_789846.1|-	ENSG00000205364|ENSG00000255986	"ENST00000379818,ENST00000570233|ENST00000563395,ENST00000564564,ENST00000444023"	"ENSP00000369146,ENSP00000457575|"	MT1M|MT1JP	1.50571	0.00580516	MT1M|MT1JP	1.97165	0.00014272	MT1M|MT1JP	1.65199	0.000323545
PH_hs_0019600	KCNS3	"Homo sapiens potassium voltage-gated channel, modifier subfamily S, member 3 (KCNS3)"	1	3790	NM_002252	NP_002243.3	ENSG00000170745	"ENST00000403915,ENST00000481414,ENST00000304101,ENST00000465292,ENST00000419802"	"ENSP00000385968,ENSP00000305824,ENSP00000400098"	NA	NA	NA	NA	NA	NA	KCNS3	1.65129	0.0202127
PH_hs_0047717	ANGPTL1	Homo sapiens angiopoietin-like 1 (ANGPTL1)	1	9068	NM_004673	NP_004664.1	ENSG00000116194	"ENST00000234816,ENST00000367629,ENST00000444255"	"ENSP00000234816,ENSP00000356601,ENSP00000392023"	NA	NA	NA	ANGPTL1	1.93955	0.0099	ANGPTL1	1.649	0.000242384
PH_hs_0046344	SMIM24	Homo sapiens small integral membrane protein 24 (SMIM24)	1	284422	NM_001136503	NP_001129975.1	ENSG00000095932	"ENST00000215531,ENST00000591708,ENST00000587847,ENST00000586804"	"ENSP00000215531,ENSP00000467484,ENSP00000465692"	SMIM24	-3.3412	1.73e-08	NA	NA	NA	NA	NA	NA
PH_hs_0047262	CTTNBP2	Homo sapiens cortactin binding protein 2 (CTTNBP2)	1	83992	NM_033427	NP_219499.1	ENSG00000077063	"ENST00000160373,ENST00000446636,ENST00000441556,ENST00000445366,ENST00000435233,ENST00000482124,ENST00000416239,ENST00000467088,ENST00000434890,ENST00000487820,ENST00000454375,ENST00000412853"	"ENSP00000160373,ENSP00000389576,ENSP00000397678,ENSP00000389491,ENSP00000395925,ENSP00000406142,ENSP00000396014,ENSP00000405831,ENSP00000393373"	NA	NA	NA	CTTNBP2	2.47643	0.000227268	CTTNBP2	1.64584	0.000151792
PH_hs_0030089	HLA-DRA	"Homo sapiens major histocompatibility complex, class II, DR alpha (HLA-DRA)"	1	3122	NM_019111	NP_061984.2	ENSG00000230726	"ENST00000414698,ENST00000493431,ENST00000418111"	"ENSP00000402951,ENSP00000412562"	HLA-DRA	-3.25171	6.73e-08	NA	NA	NA	NA	NA	NA
PH_hs_0025600	EPB41L1	Homo sapiens erythrocyte membrane protein band 4.1-like 1 (EPB41L1)	1	2036	"NM_001258331,NM_001258330,NM_001258329,NM_012156,NM_177996"	"NP_001245260.1,NP_001245259.1,NP_001245258.1,NP_036288.2,NP_818932.1"	ENSG00000088367	"ENST00000202028,ENST00000432589,ENST00000406771,ENST00000430276,ENST00000373950,ENST00000628415,ENST00000452261,ENST00000447825,ENST00000427533,ENST00000373945,ENST00000338074,ENST00000373941,ENST00000451082,ENST00000454226,ENST00000479336,ENST00000432603,ENST00000441639,ENST00000373946"	"ENSP00000202028,ENSP00000393106,ENSP00000385244,ENSP00000404341,ENSP00000363061,ENSP00000487049,ENSP00000413262,ENSP00000396366,ENSP00000408877,ENSP00000363056,ENSP00000337168,ENSP00000363052,ENSP00000406464,ENSP00000388281,ENSP00000390262,ENSP00000399214,ENSP00000363057"	EPB41L1	1.80971	0.000571402	EPB41L1	2.79407	1.72e-07	EPB41L1	1.64356	0.016177
PH_hs_0002008	XYLT1	Homo sapiens xylosyltransferase I (XYLT1)	1	64131	NM_022166	NP_071449.1	ENSG00000103489	"ENST00000261381,ENST00000575674,ENST00000568226,ENST00000563403"	ENSP00000261381	XYLT1	2.12125	0.00136549	XYLT1	1.74721	0.00199576	XYLT1	1.64278	0.00477023
PH_hs_0013150	NPBWR2	Homo sapiens neuropeptides B/W receptor 2 (NPBWR2)	1	2832	NM_005286	NP_005277.2	ENSG00000277339	ENST00000612646	ENSP00000484253	NPBWR2	-3.23762	3.75e-05	NA	NA	NA	NA	NA	NA
PH_hs_0016673	CHADL	Homo sapiens chondroadherin-like (CHADL)	1	150356	NM_138481	NP_612490.1	ENSG00000100399	"ENST00000417999,ENST00000216241,ENST00000455425"	"ENSP00000392046,ENSP00000216241,ENSP00000412359"	CHADL	1.54534	0.0204834	CHADL	2.35829	5.8e-05	CHADL	1.64067	0.0250808
PH_hs_0042699	OR5T2	"Homo sapiens olfactory receptor, family 5, subfamily T, member 2 (OR5T2)"	1	219464	NM_001004746	NP_001004746.1	ENSG00000262851	ENST00000573647	ENSP00000460931	OR5T2	-3.20635	0.000118099	NA	NA	NA	NA	NA	NA
PH_hs_0042723	OR56A4	"Homo sapiens olfactory receptor, family 56, subfamily A, member 4 (OR56A4)"	1	120793	NM_001005179	NP_001005179.2	ENSG00000183389	ENST00000330728	ENSP00000328215	OR56A4	-3.19616	1.14e-05	NA	NA	NA	NA	NA	NA
PH_hs_0002366	NTRK3	"Homo sapiens neurotrophic tyrosine kinase, receptor, type 3 (NTRK3)"	1	4916	"NM_001243101,NM_002530,NM_001012338"	"NP_001230030.1,NP_002521.2,NP_001012338.1"	ENSG00000140538	"ENST00000394480,ENST00000629765,ENST00000626019,ENST00000557856,ENST00000558576,ENST00000542733,ENST00000558676,ENST00000559680,ENST00000317501,ENST00000560201,ENST00000558306,ENST00000560739,ENST00000560017,ENST00000557897,ENST00000559764,ENST00000559188,ENST00000559067,ENST00000540489,ENST00000355254,ENST00000360948,ENST00000357724"	"ENSP00000377990,ENSP00000485864,ENSP00000486784,ENSP00000453959,ENSP00000473315,ENSP00000437773,ENSP00000453511,ENSP00000318328,ENSP00000480693,ENSP00000473475,ENSP00000473656,ENSP00000444673,ENSP00000347397,ENSP00000354207,ENSP00000350356"	NTRK3	2.24597	6.64e-05	NTRK3	2.06818	0.000197949	NTRK3	1.64022	0.0135081
PH_hs_0047561	LMO4	Homo sapiens LIM domain only 4 (LMO4)	1	8543	NM_006769	NP_006760.1	ENSG00000143013	"ENST00000370544,ENST00000495705,ENST00000370542,ENST00000489303"	"ENSP00000359575,ENSP00000359573"	NA	NA	NA	LMO4	2.12788	0.000112965	LMO4	1.63925	0.00301605
PH_hs_0046393	NKX1-2	Homo sapiens NK1 homeobox 2 (NKX1-2)	1	390010	NM_001146340	NP_001139812.1	ENSG00000229544	ENST00000451024	ENSP00000451945	NKX1-2	-3.1033	1.83e-08	NA	NA	NA	NA	NA	NA
PH_hs_0000912	SOX18	Homo sapiens SRY (sex determining region Y)	1	54345	NM_018419	NP_060889.1	ENSG00000203883	ENST00000340356	ENSP00000341815	SOX18	2.06937	0.00755642	NA	NA	NA	SOX18	1.63922	0.0103625
PH_hs_0015577	LMO3	Homo sapiens LIM domain only 3 (rhombotin-like 2)	1	55885	"NM_001243613,NM_001243612,NM_001243611,NM_001243610,NM_001243609,NM_001001395,NM_018640,NR_045014,NR_045013,NR_045012"	"NP_001230542.1,NP_001230541.1,NP_001230540.1,NP_001230539.1,NP_001230538.1,NP_001001395.1,NP_061110.2,-,-,-"	ENSG00000048540	"ENST00000441439,ENST00000447609,ENST00000320122,ENST00000396205,ENST00000453727,ENST00000540848,ENST00000541589,ENST00000535535,ENST00000537304,ENST00000541764,ENST00000534946,ENST00000424192,ENST00000540445,ENST00000541846,ENST00000536172,ENST00000544754,ENST00000539534,ENST00000546281,ENST00000537757,ENST00000539232,ENST00000546279,ENST00000538051,ENST00000536509,ENST00000545436,ENST0000054059…	"ENSP00000412479,ENSP00000413703,ENSP00000312856,ENSP00000379508,ENSP00000404386,ENSP00000445751,ENSP00000440948,ENSP00000446115,ENSP00000440099,ENSP00000437890,ENSP00000439275,ENSP00000404656,ENSP00000442786,ENSP00000444393,ENSP00000440885,ENSP00000439900,ENSP00000443807,ENSP00000442713,ENSP00000445193,ENSP00000438187,ENSP00000441360,ENSP00000445504,ENSP00000444269,ENSP00000439989,ENSP0000044609…	NA	NA	NA	LMO3	1.5377	0.000845493	LMO3	1.63759	0.0110164
PH_hs_0047293	COL14A1	"Homo sapiens collagen, type XIV, alpha 1 (COL14A1)"	1	7373	NM_021110	NP_066933.1	ENSG00000187955	"ENST00000498051,ENST00000309791,ENST00000297848,ENST00000432943,ENST00000523142,ENST00000434620,ENST00000440844,ENST00000247781,ENST00000537875"	"ENSP00000428851,ENSP00000311809,ENSP00000297848,ENSP00000429123,ENSP00000409461,ENSP00000403640,ENSP00000247781,ENSP00000443974"	COL14A1	-3.00268	4.66e-05	NA	NA	NA	NA	NA	NA
PH_hs_0048156	RASGRF1	Homo sapiens Ras protein-specific guanine nucleotide-releasing factor 1 (RASGRF1)	1	5923	"NM_001145648,NM_002891,NM_153815"	"NP_001139120.1,NP_002882.3,NP_722522.1"	ENSG00000058335	"ENST00000558480,ENST00000419573,ENST00000394745,ENST00000559926,ENST00000560334,ENST00000623620,ENST00000560286,ENST00000560943,ENST00000561112"	"ENSP00000452781,ENSP00000405963,ENSP00000378228"	RASGRF1	-2.97516	3.02e-07	NA	NA	NA	NA	NA	NA
PH_hs_0062086	OR8U1|OR8U9|OR8U8	"Homo sapiens olfactory receptor, family 8, subfamily U, member 1 (OR8U1)|Homo sapiens olfactory receptor, family 8, subfamily U, member 9 (OR8U9)|Homo sapiens olfactory receptor, family 8, subfamily U, member 8 (OR8U8)"	4	219417|504190|504189	NM_001005204|NM_001013357|NM_001013356	NP_001005204.1|NP_001013375.1|NP_001013374.2	ENSG00000172199|ENSG00000172199|ENSG00000262315	"ENST00000302270|ENST00000302270|ENST00000627176,ENST00000570574"	"ENSP00000304188|ENSP00000304188|ENSP00000486165,ENSP00000458826"	OR8U1|OR8U9|OR8U8	-2.96008	4.88e-06	NA	NA	NA	NA	NA	NA
PH_hs_0029010	MAOB	Homo sapiens monoamine oxidase B (MAOB)	1	4129	NM_000898	NP_000889.3	ENSG00000069535	"ENST00000378069,ENST00000487544,ENST00000468431"	ENSP00000367309	MAOB	2.38113	5.85e-07	NA	NA	NA	MAOB	1.63701	5.96e-05
PH_hs_0008544	SPPL2C	Homo sapiens signal peptide peptidase like 2C (SPPL2C)	1	162540	NM_175882	NP_787078.2	ENSG00000278194	ENST00000610319	ENSP00000481353	SPPL2C	-2.95576	2.96e-06	NA	NA	NA	NA	NA	NA
PH_hs_0009230	ESPL1	Homo sapiens extra spindle pole bodies homolog 1 (S. cerevisiae)	1	9700	NM_012291	NP_036423.4	ENSG00000135476	"ENST00000553219,ENST00000552671,ENST00000552462,ENST00000550026,ENST00000535123,ENST00000553016,ENST00000549154,ENST00000552600,ENST00000257934"	"ENSP00000456450,ENSP00000447054,ENSP00000449831,ENSP00000257934"	NA	NA	NA	ESPL1	1.65995	3.94e-05	ESPL1	1.63311	0.00464553
PH_hs_0042769	OR10T2	"Homo sapiens olfactory receptor, family 10, subfamily T, member 2 (OR10T2)"	1	128360	NM_001004475	NP_001004475.1	ENSG00000186306	ENST00000334438	ENSP00000334115	OR10T2	-2.94716	0.00163674	NA	NA	NA	NA	NA	NA
PH_hs_0062259	CGB1|CGB2	"Homo sapiens chorionic gonadotropin, beta polypeptide 1 (CGB1)|Homo sapiens chorionic gonadotropin, beta polypeptide 2 (CGB2)"	4	114335|114336	NM_033377|NM_033378	NP_203695.2|NP_203696.2	ENSG00000267631|ENSG00000104818	"ENST00000301407,ENST00000601167|ENST00000474913,ENST00000359342"	"ENSP00000301407,ENSP00000472896|ENSP00000471177,ENSP00000352295"	CGB1|CGB2	-2.94268	0.0015857	NA	NA	NA	NA	NA	NA
PH_hs_0019848	NR0B2	"Homo sapiens nuclear receptor subfamily 0, group B, member 2 (NR0B2)"	1	8431	NM_021969	NP_068804.1	ENSG00000131910	ENST00000254227	ENSP00000254227	NR0B2	-2.93736	1.77e-06	NA	NA	NA	NA	NA	NA
PH_hs_0049665	CCL15|CCL15-CCL14	Homo sapiens chemokine (C-C motif)|Homo sapiens CCL15-CCL14 readthrough (NMD candidate)	4	6359|348249	"NM_032965|NR_027922,NR_027921"	"NP_116741.2|-,-"	ENSG00000275718	"ENST00000614368,ENST00000617897"	"ENSP00000484262,ENSP00000484078"	CCL15|CCL15-CCL14	-2.91994	2.54e-05	NA	NA	NA	NA	NA	NA
PH_hs_0063433	GPR17	Homo sapiens G protein-coupled receptor 17 (GPR17)	1	2840	"NM_001161417,NM_001161416,NM_005291,NM_001161415"	"NP_001154889.1,NP_001154888.1,NP_005282.1,NP_001154887.1"	ENSG00000144230	"ENST00000496086,ENST00000486700,ENST00000272644,ENST00000423019,ENST00000393018,ENST00000544369"	"ENSP00000272644,ENSP00000387970,ENSP00000376741,ENSP00000442982"	GPR17	1.76219	0.00733504	NA	NA	NA	GPR17	1.62797	3.34e-06
PH_hs_0048569	SORBS2	Homo sapiens sorbin and SH3 domain containing 2 (SORBS2)	1	8470	"NM_001270771,NM_001145671,NM_003603,NM_021069,NM_001145675,NM_001145674,NM_001145673,NM_001145672,NM_001145670"	"NP_001257700.1,NP_001139143.1,NP_003594.3,NP_066547.1,NP_001139147.1,NP_001139146.1,NP_001139145.1,NP_001139144.1,NP_001139142.1"	ENSG00000154556	"ENST00000284776,ENST00000437304,ENST00000319471,ENST00000449407,ENST00000355634,ENST00000393528,ENST00000478461,ENST00000319454,ENST00000498125,ENST00000480146,ENST00000451974,ENST00000438278,ENST00000487184,ENST00000445625,ENST00000487836,ENST00000495932,ENST00000490562,ENST00000492104,ENST00000490779,ENST00000492810,ENST00000476311,ENST00000466289,ENST00000485380,ENST00000470685,ENST0000049414…	"ENSP00000284776,ENSP00000396008,ENSP00000322182,ENSP00000397262,ENSP00000347852,ENSP00000377162,ENSP00000321983,ENSP00000401818,ENSP00000389995,ENSP00000391940,ENSP00000399048,ENSP00000408909,ENSP00000410483,ENSP00000405349,ENSP00000415680,ENSP00000397664,ENSP00000398335,ENSP00000410967,ENSP00000415637,ENSP00000416464,ENSP00000405092,ENSP00000396183,ENSP00000403417,ENSP00000408504,ENSP0000037715…	NA	NA	NA	SORBS2	1.86756	0.00196922	SORBS2	1.6268	0.0020338
PH_hs_0063561	GYPE	Homo sapiens glycophorin E (MNS blood group)	1	2996	NM_002102	NP_002093.2	ENSG00000197465	"ENST00000358615,ENST00000506264,ENST00000437468"	"ENSP00000351430,ENSP00000426746,ENSP00000400698"	GYPE	-2.89765	9.02e-06	NA	NA	NA	NA	NA	NA
PH_hs_0042448	GADL1	Homo sapiens glutamate decarboxylase-like 1 (GADL1)	1	339896	NM_207359	NP_997242.2	ENSG00000144644	"ENST00000282538,ENST00000498387,ENST00000454381"	"ENSP00000282538,ENSP00000427059"	GADL1	-2.89297	0.000805814	NA	NA	NA	NA	NA	NA
PH_hs_0028804	PRTFDC1	Homo sapiens phosphoribosyl transferase domain containing 1 (PRTFDC1)	1	56952	NM_020200	NP_064585.1	ENSG00000099256	"ENST00000320152,ENST00000376378,ENST00000376376"	"ENSP00000318602,ENSP00000365558,ENSP00000365556"	NA	NA	NA	NA	NA	NA	PRTFDC1	1.6227	5.44e-06
PH_hs_0006963	OSR1	Homo sapiens odd-skipped related transciption factor 1 (OSR1)	1	130497	NM_145260	NP_660303.1	ENSG00000143867	"ENST00000272223,ENST00000487581,ENST00000498844"	ENSP00000272223	NA	NA	NA	OSR1	1.99111	0.0378506	OSR1	1.6222	0.0397254
PH_hs_0042801	OR2G6	"Homo sapiens olfactory receptor, family 2, subfamily G, member 6 (OR2G6)"	1	391211	NM_001013355	NP_001013373.1	ENSG00000188558	ENST00000343414	ENSP00000341291	OR2G6	-2.87017	0.00257059	NA	NA	NA	NA	NA	NA
PH_hs_0026902	TCL1B	Homo sapiens T-cell leukemia/lymphoma 1B (TCL1B)	1	9623	NM_004918	NP_004909.1	ENSG00000213231	"ENST00000340722,ENST00000464815,ENST00000556665"	ENSP00000343223	TCL1B	-2.86743	0.000432936	NA	NA	NA	NA	NA	NA
PH_hs_0028808	TACC2	"Homo sapiens transforming, acidic coiled-coil containing protein 2 (TACC2)"	1	10579	"NM_206862,NM_206861,NM_206860,NM_006997"	"NP_996744.3,NP_996743.1,NP_996742.1,NP_008928.1"	ENSG00000138162	"ENST00000492689,ENST00000369005,ENST00000513429,ENST00000515273,ENST00000515603,ENST00000498721,ENST00000474014,ENST00000489754,ENST00000491540,ENST00000493951,ENST00000369001,ENST00000492237,ENST00000369000,ENST00000360561,ENST00000368999,ENST00000369004,ENST00000260733,ENST00000514539,ENST00000368997,ENST00000440764,ENST00000505639,ENST00000496913,ENST00000508411,ENST00000490979,ENST0000050376…	"ENSP00000358001,ENSP00000425062,ENSP00000424467,ENSP00000427618,ENSP00000423069,ENSP00000357997,ENSP00000357996,ENSP00000353763,ENSP00000357995,ENSP00000422815,ENSP00000260733,ENSP00000420967,ENSP00000421702,ENSP00000426303,ENSP00000422725,ENSP00000425525,ENSP00000423764,ENSP00000334280,ENSP00000350701,ENSP00000395048"	TACC2	1.52611	0.00491454	TACC2	1.71503	0.00501013	TACC2	1.62044	0.0025592
PH_hs_0015597	GFRA4	Homo sapiens GDNF family receptor alpha 4 (GFRA4)	1	64096	"NM_022139,NM_145762"	"NP_071422.1,NP_665705.1"	ENSG00000125861	"ENST00000290417,ENST00000319242,ENST00000477160"	"ENSP00000290417,ENSP00000313423,ENSP00000435801"	GFRA4	-2.85068	1.27e-06	NA	NA	NA	NA	NA	NA
PH_hs_0027536	SAA2	Homo sapiens serum amyloid A2 (SAA2)	1	6289	NM_030754	NP_110381.2	ENSG00000134339	"ENST00000414546,ENST00000530400,ENST00000528349,ENST00000256733,ENST00000529528,ENST00000526900"	"ENSP00000416716,ENSP00000432370,ENSP00000435659,ENSP00000256733,ENSP00000437162,ENSP00000436126"	SAA2	-2.8413	0.00624287	NA	NA	NA	NA	NA	NA
PH_hs_0034492	C7orf65	Homo sapiens chromosome 7 open reading frame 65 (C7orf65)	1	401335	NM_001123065	NP_001116537.1	NA	NA	NA	C7orf65	-2.83994	0.000352111	NA	NA	NA	NA	NA	NA
PH_hs_0048104	CTNND2	Homo sapiens catenin (cadherin-associated protein)	1	1501	NM_001332	NP_001323.1	ENSG00000169862	"ENST00000304623,ENST00000495388,ENST00000513588,ENST00000511377,ENST00000504499,ENST00000503622,ENST00000506324,ENST00000504354,ENST00000502551,ENST00000506735,ENST00000507430,ENST00000511278,ENST00000514132,ENST00000513598,ENST00000508761,ENST00000509868,ENST00000458100"	"ENSP00000307134,ENSP00000421093,ENSP00000426510,ENSP00000421000,ENSP00000426887,ENSP00000422389,ENSP00000426625,ENSP00000424296,ENSP00000391155"	NA	NA	NA	CTNND2	2.54453	3.6e-08	CTNND2	1.61679	0.000935658
PH_hs_0061773	SECISBP2L	Homo sapiens SECIS binding protein 2-like (SECISBP2L)	1	9728	"NM_001193489,NM_014701"	"NP_001180418.1,NP_055516.2"	ENSG00000138593	"ENST00000561428,ENST00000559471,ENST00000261847,ENST00000380927,ENST00000559122,ENST00000559198,ENST00000561203,ENST00000557940,ENST00000559424,ENST00000558461,ENST00000557923"	"ENSP00000454144,ENSP00000453854,ENSP00000261847,ENSP00000370314,ENSP00000452987"	SECISBP2L	-2.82248	0.000931592	NA	NA	NA	NA	NA	NA
PH_hs_0031771	LRRC4C	Homo sapiens leucine rich repeat containing 4C (LRRC4C)	1	57689	"NM_020929,NM_001258419,NR_047674,NR_047673"	"NP_065980.1,NP_001245348.1,-,-"	ENSG00000148948	"ENST00000278198,ENST00000527150,ENST00000528697,ENST00000530763,ENST00000533474,ENST00000534577,ENST00000619527"	"ENSP00000278198,ENSP00000436976,ENSP00000437132,ENSP00000434761,ENSP00000431363,ENSP00000480903"	NA	NA	NA	LRRC4C	2.78129	5.37e-05	LRRC4C	1.61652	0.00025107
PH_hs_0023478	LDLRAD4	Homo sapiens low density lipoprotein receptor class A domain containing 4 (LDLRAD4)	1	753	"NM_181481,NM_181482,NM_001003675,NM_001003674"	"NP_852146.1,NP_852147.1,NP_001003675.1,NP_001003674.1"	ENSG00000168675	"ENST00000590371,ENST00000587905,ENST00000590115,ENST00000399848,ENST00000359446,ENST00000586222,ENST00000593236,ENST00000587600,ENST00000586207,ENST00000587440,ENST00000592657,ENST00000587757,ENST00000585931,ENST00000590308,ENST00000586765,ENST00000592812,ENST00000361303,ENST00000435606,ENST00000592991"	"ENSP00000465244,ENSP00000382741,ENSP00000352420,ENSP00000465573,ENSP00000466490,ENSP00000466178,ENSP00000466772,ENSP00000474783,ENSP00000466771"	NA	NA	NA	LDLRAD4	1.88464	0.000503458	LDLRAD4	1.6147	0.00494443
PH_hs_0047585	FOXP2	Homo sapiens forkhead box P2 (FOXP2)	1	93986	"NM_148898,NR_033767,NR_033766,NM_001172766,NM_148900,NM_014491"	"NP_683696.2,-,-,NP_001166237.1,NP_683698.2,NP_055306.1"	ENSG00000128573	"ENST00000412402,ENST00000440349,ENST00000441290,ENST00000495516,ENST00000393494,ENST00000462331,ENST00000408937,ENST00000350908,ENST00000393498,ENST00000393495,ENST00000459666,ENST00000378237,ENST00000393489,ENST00000360232,ENST00000452963,ENST00000390668,ENST00000403559,ENST00000393491"	"ENSP00000405470,ENSP00000395552,ENSP00000416825,ENSP00000377132,ENSP00000418100,ENSP00000386200,ENSP00000265436,ENSP00000377135,ENSP00000377133,ENSP00000367482,ENSP00000377129,ENSP00000353367,ENSP00000409826,ENSP00000375084,ENSP00000385069,ENSP00000377130"	FOXP2	1.97858	0.0085547	FOXP2	2.12138	0.0201314	FOXP2	1.61294	0.0499359
PH_hs_0049699	H2AFB3|H2AFB2|H2AFB1	"Homo sapiens H2A histone family, member B3 (H2AFB3)|Homo sapiens H2A histone family, member B2 (H2AFB2)|Homo sapiens H2A histone family, member B1 (H2AFB1)"	4	83740|474381|474382	NM_080720|NM_001017991|NM_001017990	NP_542451.1|NP_001017991.1|NP_001017990.1	ENSG00000277745|ENSG00000277858|ENSG00000274183	ENST00000615853|ENST00000354514|ENST00000620016	ENSP00000482564|ENSP00000346509|ENSP00000484261	H2AFB3|H2AFB2|H2AFB1	-2.80347	7.19e-05	NA	NA	NA	NA	NA	NA
PH_hs_0002393	RCBTB2	Homo sapiens regulator of chromosome condensation (RCC1)	1	1102	NM_001268	NP_001259.1	ENSG00000136161	"ENST00000344532,ENST00000462703,ENST00000481144,ENST00000611827,ENST00000544492,ENST00000430805,ENST00000544904"	"ENSP00000345144,ENSP00000443862,ENSP00000389910,ENSP00000443904"	NA	NA	NA	NA	NA	NA	RCBTB2	1.60925	2.71e-05
PH_hs_0001615	GAL3ST1	Homo sapiens galactose-3-O-sulfotransferase 1 (GAL3ST1)	1	9514	NM_004861	NP_004852.1	ENSG00000128242	"ENST00000406955,ENST00000402321,ENST00000402369,ENST00000401975,ENST00000406361,ENST00000441967,ENST00000431313,ENST00000452827,ENST00000437282,ENST00000416358,ENST00000427899,ENST00000423299,ENST00000443136,ENST00000423371,ENST00000428682,ENST00000453479,ENST00000426220,ENST00000447224,ENST00000411821,ENST00000445645,ENST00000448604,ENST00000338911"	"ENSP00000385825,ENSP00000385735,ENSP00000384122,ENSP00000384388,ENSP00000385207,ENSP00000390545,ENSP00000395080,ENSP00000405017,ENSP00000401426,ENSP00000391485,ENSP00000397092,ENSP00000391996,ENSP00000405381,ENSP00000401074,ENSP00000389876,ENSP00000398380,ENSP00000414542,ENSP00000412995,ENSP00000394912,ENSP00000399649,ENSP00000390068,ENSP00000343234"	NA	NA	NA	GAL3ST1	1.76241	0.00514214	GAL3ST1	1.60639	0.00555543
PH_hs_0018129	TMEM163	Homo sapiens transmembrane protein 163 (TMEM163)	1	81615	NM_030923	NP_112185.1	ENSG00000152128	"ENST00000281924,ENST00000467316,ENST00000476823"	ENSP00000281924	NA	NA	NA	TMEM163	1.60396	0.0295003	TMEM163	1.60566	0.0236663
PH_hs_0048148	RAX	Homo sapiens retina and anterior neural fold homeobox (RAX)	1	30062	NM_013435	NP_038463.2	ENSG00000134438	"ENST00000256852,ENST00000334889,ENST00000591550,ENST00000555288"	"ENSP00000256852,ENSP00000334813,ENSP00000450583"	RAX	-2.78206	0.00222457	NA	NA	NA	NA	NA	NA
PH_hs_0006974	NRXN2	Homo sapiens neurexin 2 (NRXN2)	1	9379	"NM_138734,NM_138732,NM_015080"	"NP_620063.1,NP_620060.1,NP_055895.1"	ENSG00000110076	"ENST00000464307,ENST00000301894,ENST00000377551,ENST00000377559,ENST00000409571,ENST00000475737,ENST00000423049,ENST00000467055,ENST00000487484,ENST00000486057,ENST00000496291,ENST00000442300,ENST00000417749,ENST00000437746,ENST00000466324,ENST00000265459"	"ENSP00000301894,ENSP00000366774,ENSP00000366782,ENSP00000386416,ENSP00000407374,ENSP00000388971,ENSP00000411271,ENSP00000412211,ENSP00000265459"	NA	NA	NA	NRXN2	1.55665	0.000724887	NRXN2	1.60439	8.09e-05
PH_hs_0023147	KREMEN1	Homo sapiens kringle containing transmembrane protein 1 (KREMEN1)	1	83999	NM_032045	NP_114434.3	ENSG00000183762	"ENST00000400335,ENST00000327813,ENST00000407188,ENST00000453585,ENST00000474001,ENST00000479755"	"ENSP00000383189,ENSP00000331242,ENSP00000385431,ENSP00000388228"	NA	NA	NA	KREMEN1	1.92562	0.0296673	KREMEN1	1.60187	0.0129118
PH_hs_0042578	TTC36	Homo sapiens tetratricopeptide repeat domain 36 (TTC36)	1	143941	NM_001080441	NP_001073910.1	ENSG00000172425	"ENST00000302783,ENST00000533501,ENST00000528570"	"ENSP00000307640,ENSP00000436858,ENSP00000437178"	TTC36	-2.74525	0.000226539	NA	NA	NA	NA	NA	NA
PH_hs_0025298	TF	Homo sapiens transferrin (TF)	1	7018	NM_001063	NP_001054.1	ENSG00000091513	"ENST00000402696,ENST00000466911,ENST00000474287,ENST00000460531,ENST00000414694,ENST00000494430,ENST00000493011,ENST00000482271,ENST00000485977,ENST00000475382,ENST00000498622,ENST00000461695,ENST00000462495,ENST00000467842"	"ENSP00000385834,ENSP00000417468,ENSP00000401505,ENSP00000418396,ENSP00000419338,ENSP00000418716,ENSP00000419714"	NA	NA	NA	TF	1.70945	0.00596344	TF	1.6007	0.0156791
PH_hs_0049610	SNRPN|SNURF	Homo sapiens small nuclear ribonucleoprotein polypeptide N (SNRPN)|Homo sapiens SNRPN upstream reading frame (SNURF)	4	6638|8926	"NM_022808,NM_022807,NM_022806,NM_022805,NM_003097|NM_022804,NM_005678"	"NP_073719.1,NP_073718.1,NP_073717.1,NP_073716.1,NP_003088.1|NP_073715.1,NP_005669.2"	ENSG00000128739|ENSG00000273173	"ENST00000400100,ENST00000400097,ENST00000553597,ENST00000390687,ENST00000584968,ENST00000346403,ENST00000554227,ENST00000579070,ENST00000577565,ENST00000400098|ENST00000577949,ENST00000580062,ENST00000338327"	"ENSP00000382972,ENSP00000382969,ENSP00000375105,ENSP00000462211,ENSP00000306223,ENSP00000452342,ENSP00000463510,ENSP00000463458,ENSP00000382970|ENSP00000463201,ENSP00000463396,ENSP00000342152"	NA	NA	NA	SNRPN|SNURF	1.9604	0.00254597	SNRPN|SNURF	1.59942	0.00570513
PH_hs_0047613	C3orf70	Homo sapiens chromosome 3 open reading frame 70 (C3orf70)	1	285382	NM_001025266	NP_001020437.1	ENSG00000187068	ENST00000335012	ENSP00000334974	C3orf70	1.91569	2.42e-07	C3orf70	1.93142	0.000556455	C3orf70	1.58967	0.000132829
PH_hs_0027445	HAPLN2	Homo sapiens hyaluronan and proteoglycan link protein 2 (HAPLN2)	1	60484	NM_021817	NP_068589.1	ENSG00000132702	"ENST00000255039,ENST00000487988,ENST00000456112,ENST00000482204,ENST00000494218"	"ENSP00000255039,ENSP00000388835"	HAPLN2	1.54254	0.0128243	HAPLN2	1.94132	0.000699524	HAPLN2	1.58805	0.00120419
PH_hs_0000928	TMEM47	Homo sapiens transmembrane protein 47 (TMEM47)	1	83604	NM_031442	NP_113630.1	ENSG00000147027	ENST00000275954	ENSP00000275954	TMEM47	1.55706	0.000662286	TMEM47	1.9478	8.3e-06	TMEM47	1.58744	5.92e-05
PH_hs_0019272	GFAP	Homo sapiens glial fibrillary acidic protein (GFAP)	1	2670	NM_002055	NP_002046.1	ENSG00000131095	"ENST00000592065,ENST00000253408,ENST00000589701,ENST00000592706,ENST00000588735,ENST00000585543,ENST00000591880,ENST00000586125,ENST00000588640,ENST00000435360,ENST00000586793,ENST00000592320,ENST00000587997,ENST00000376990,ENST00000591719,ENST00000590922,ENST00000588957,ENST00000588316,ENST00000585728,ENST00000586127,ENST00000591327,ENST00000588037,ENST00000593179"	"ENSP00000253408,ENSP00000466598,ENSP00000467530,ENSP00000467397,ENSP00000403962,ENSP00000468500,ENSP00000465320,ENSP00000465624,ENSP00000366189,ENSP00000465565,ENSP00000465629,ENSP00000465208,ENSP00000464795,ENSP00000466163,ENSP00000467106"	GFAP	1.7968	0.00168274	NA	NA	NA	GFAP	1.5848	0.000830147
PH_hs_0022416	FRZB	Homo sapiens frizzled-related protein (FRZB)	1	2487	NM_001463	NP_001454.2	ENSG00000162998	ENST00000295113	ENSP00000295113	NA	NA	NA	NA	NA	NA	FRZB	1.58203	0.0359321
PH_hs_0049643	PCDHGA2|PCDHGA1|PCDHGA3|PCDHGA4|PCDHGA11|PCDHGA5|PCDHGA10|PCDHGA6	"Homo sapiens protocadherin gamma subfamily A, 2 (PCDHGA2)|Homo sapiens protocadherin gamma subfamily A, 1 (PCDHGA1)|Homo sapiens protocadherin gamma subfamily A, 3 (PCDHGA3)|Homo sapiens protocadherin gamma subfamily A, 4 (PCDHGA4)|Homo sapiens protocadherin gamma subfamily A, 11 (PCDHGA11)|Homo sapiens protocadherin gamma subfamily A, 5 (PCDHGA5)|Homo sapiens protocadherin gamma subfamily A, 10…	4	56113|56114|56112|56111|56105|56110|56106|56109	NM_032009|NM_031993|NM_032011|NM_032053|NM_032091|NM_032054|NM_032090|NM_032086	NP_114398.1|NP_114382.1|NP_114400.1|NP_114442.2|NP_114480.1|NP_114443.1|NP_114479.1|NP_114475.1	ENSG00000081853|ENSG00000204956|ENSG00000254245|ENSG00000262576|ENSG00000253873|ENSG00000253485|ENSG00000253846|ENSG00000253731	"ENST00000528330,ENST00000394576|ENST00000378105,ENST00000517417|ENST00000619750,ENST00000253812,ENST00000612467|ENST00000571252,ENST00000612927|ENST00000622044,ENST00000398587,ENST00000518882|ENST00000611914,ENST00000518069|ENST00000612503,ENST00000398610|ENST00000517434,ENST00000610583"	"ENSP00000483020,ENSP00000378077|ENSP00000367345,ENSP00000431083|ENSP00000479265,ENSP00000253812,ENSP00000481801|ENSP00000458570,ENSP00000477894|ENSP00000480917,ENSP00000381589,ENSP00000428333|ENSP00000480337,ENSP00000429834|ENSP00000481157,ENSP00000381611|ENSP00000429601,ENSP00000479478"	PCDHGA2|PCDHGA1|PCDHGA3|PCDHGA4|PCDHGA11|PCDHGA5|PCDHGA10|PCDHGA6	-2.69749	1.12e-05	NA	NA	NA	NA	NA	NA
PH_hs_0028450	PDZD7	Homo sapiens PDZ domain containing 7 (PDZD7)	1	79955	NM_024895	NP_079171.1	ENSG00000186862	"ENST00000474125,ENST00000433616,ENST00000370215,ENST00000476306,ENST00000470414,ENST00000619208"	"ENSP00000474447,ENSP00000412533,ENSP00000359234,ENSP00000474831,ENSP00000480489"	PDZD7	-2.69351	1.85e-05	NA	NA	NA	NA	NA	NA
PH_hs_0031323	NPPA	Homo sapiens natriuretic peptide A (NPPA)	1	4878	NM_006172	NP_006163.1	ENSG00000175206	"ENST00000376480,ENST00000376476,ENST00000610706"	"ENSP00000365663,ENSP00000365659,ENSP00000483195"	NA	NA	NA	NPPA	1.56192	0.0289791	NPPA	1.574	0.0410161
PH_hs_0014156	PLAT	"Homo sapiens plasminogen activator, tissue (PLAT)"	1	5327	"NM_000930,NM_033011"	"NP_000921.1,NP_127509.1"	ENSG00000104368	"ENST00000429089,ENST00000220809,ENST00000352041,ENST00000519510,ENST00000429710,ENST00000524009,ENST00000522812,ENST00000521042,ENST00000524261,ENST00000521647,ENST00000520523,ENST00000521694"	"ENSP00000392045,ENSP00000220809,ENSP00000270188,ENSP00000428886,ENSP00000407861,ENSP00000429401,ENSP00000429542,ENSP00000428797,ENSP00000429801"	PLAT	2.10743	1.44e-06	PLAT	1.73142	0.00147994	PLAT	1.57099	0.00165493
PH_hs_0062833	LOC101927402	PREDICTED: Homo sapiens uncharacterized proline-rich protein-like (LOC101927402)	1	101927402	"XM_005276203,XM_005264677"	"XP_005276260.1,XP_005264734.1"	NA	NA	NA	LOC101927402	-2.68775	2.06e-06	NA	NA	NA	NA	NA	NA
PH_hs_0027691	PRELP	Homo sapiens proline/arginine-rich end leucine-rich repeat protein (PRELP)	1	5549	"NM_201348,NM_002725"	"NP_958505.1,NP_002716.1"	ENSG00000188783	ENST00000343110	ENSP00000343924	NA	NA	NA	PRELP	1.53943	0.0219768	PRELP	1.56845	0.0231399
PH_hs_0060527	SPATA18	Homo sapiens spermatogenesis associated 18 (SPATA18)	1	132671	NM_145263	NP_660306.1	ENSG00000163071	"ENST00000295213,ENST00000514670,ENST00000506829,ENST00000508915,ENST00000419395,ENST00000511028,ENST00000503055,ENST00000505320,ENST00000505038,ENST00000510549"	"ENSP00000295213,ENSP00000426345,ENSP00000415309,ENSP00000424695,ENSP00000421204,ENSP00000424656"	SPATA18	-2.68566	7.14e-05	NA	NA	NA	NA	NA	NA
PH_hs_0000739	GABRG2	Homo sapiens gamma-aminobutyric acid (GABA)	1	2566	"NM_198903,NM_000816,NM_198904"	"NP_944493.2,NP_000807.2,NP_944494.1"	ENSG00000113327	"ENST00000356592,ENST00000414552,ENST00000361925,ENST00000522990,ENST00000523372,ENST00000522053"	"ENSP00000349000,ENSP00000410732,ENSP00000354651,ENSP00000430732,ENSP00000430124,ENSP00000430182"	NA	NA	NA	GABRG2	2.76614	0.00107932	GABRG2	1.5669	0.00973744
PH_hs_0062840	LOC101928344	PREDICTED: Homo sapiens protein GVQW1-like (LOC101928344)	1	101928344	XM_006722953	XP_006723016.2	NA	NA	NA	LOC101928344	-2.68432	7.8e-07	NA	NA	NA	NA	NA	NA
PH_hs_0062276	IFNL3|IFNL2|IFNL1	"Homo sapiens interferon, lambda 3 (IFNL3)|Homo sapiens interferon, lambda 2 (IFNL2)|Homo sapiens interferon, lambda 1 (IFNL1)"	4	282617|282616|282618	NM_172139|NM_172138|NM_172140	NP_742151.2|NP_742150.1|NP_742152.1	ENSG00000197110|ENSG00000183709|ENSG00000182393	"ENST00000413851,ENST00000613087|ENST00000331982|ENST00000333625"	"ENSP00000409000,ENSP00000481633|ENSP00000333639|ENSP00000329991"	IFNL3|IFNL2|IFNL1	-2.67366	4.97e-05	NA	NA	NA	NA	NA	NA
PH_hs_0042485	SNF8	"Homo sapiens SNF8, ESCRT-II complex subunit (SNF8)"	1	11267	NM_007241	NP_009172.2	ENSG00000159210	"ENST00000502492,ENST00000509995,ENST00000510558,ENST00000290330,ENST00000514089,ENST00000515572,ENST00000504000,ENST00000509989,ENST00000573795,ENST00000576353,ENST00000507302,ENST00000514929,ENST00000512243,ENST00000511214,ENST00000506104,ENST00000515174,ENST00000510195"	"ENSP00000421380,ENSP00000421956,ENSP00000421390,ENSP00000290330,ENSP00000467548,ENSP00000460981,ENSP00000460001,ENSP00000422701,ENSP00000427328"	SNF8	-2.66618	0.000387845	NA	NA	NA	NA	NA	NA
PH_hs_0025432	TTC23L	Homo sapiens tetratricopeptide repeat domain 23-like (TTC23L)	1	153657	NM_144725	NP_653326.3	ENSG00000205838	"ENST00000502782,ENST00000506758,ENST00000505624,ENST00000508722,ENST00000508377,ENST00000514080,ENST00000502674,ENST00000610313"	"ENSP00000422188,ENSP00000424418,ENSP00000425242,ENSP00000484792"	NA	NA	NA	TTC23L	1.80705	0.0496349	TTC23L	1.56657	0.00972225
PH_hs_0034338	MST1|MST1P2	Homo sapiens macrophage stimulating 1 (MST1)|Homo sapiens macrophage stimulating 1 (hepatocyte growth factor-like)	4	4485|11209	NM_020998|NR_027504	NP_066278.3|-	ENSG00000173531	"ENST00000448220,ENST00000449682,ENST00000479115,ENST00000492329,ENST00000488350,ENST00000493836,ENST00000484144,ENST00000481930,ENST00000484269,ENST00000498021,ENST00000497359,ENST00000480268,ENST00000494809,ENST00000468847,ENST00000489007,ENST00000484673,ENST00000492370,ENST00000494828,ENST00000490966,ENST00000481055,ENST00000491943"	"ENSP00000394756,ENSP00000414287"	NA	NA	NA	NA	NA	NA	MST1|MST1P2	1.56305	0.000969953
PH_hs_0062057	PRY2|PRY	"Homo sapiens PTPN13-like, Y-linked 2 (PRY2)|Homo sapiens PTPN13-like, Y-linked (PRY)"	4	442862|9081	NM_001002758|NM_004676	NP_001002758.1|NP_004667.2	ENSG00000169807|ENSG00000169789	"ENST00000303804,ENST00000472391|ENST00000303728,ENST00000477123"	"ENSP00000303300,ENSP00000474545|ENSP00000302319,ENSP00000474674"	PRY2|PRY	-2.64162	0.00525168	NA	NA	NA	NA	NA	NA
PH_hs_0060074	FAM229A	"Homo sapiens family with sequence similarity 229, member A (FAM229A)"	1	100128071	NM_001167676	NP_001161148.1	ENSG00000225828	"ENST00000432622,ENST00000416512,ENST00000428500,ENST00000415596"	"ENSP00000455971,ENSP00000454338"	NA	NA	NA	FAM229A	2.24043	0.000434875	FAM229A	1.56109	0.00838209
PH_hs_0033331	TAAR9	Homo sapiens trace amine associated receptor 9 (gene/pseudogene)	1	134860	NM_175057	NP_778227.3	ENSG00000237110	ENST00000434551	ENSP00000424607	TAAR9	-2.63841	0.000532196	NA	NA	NA	NA	NA	NA
PH_hs_0011508	CCNB2	Homo sapiens cyclin B2 (CCNB2)	1	9133	NM_004701	NP_004692.1	ENSG00000157456	"ENST00000288207,ENST00000561077,ENST00000559622,ENST00000559301,ENST00000621385"	"ENSP00000288207,ENSP00000453685,ENSP00000480809"	NA	NA	NA	CCNB2	1.77295	0.000767206	CCNB2	1.56035	5.87e-05
PH_hs_0010448	MYOM3	Homo sapiens myomesin 3 (MYOM3)	1	127294	NM_152372	NP_689585.3	ENSG00000142661	"ENST00000338909,ENST00000374434,ENST00000448831,ENST00000475306"	"ENSP00000342689,ENSP00000363557"	MYOM3	-2.62752	0.0110798	NA	NA	NA	NA	NA	NA
PH_hs_0048091	RUNDC3B	Homo sapiens RUN domain containing 3B (RUNDC3B)	1	154661	"NM_001134406,NM_001134405,NM_138290"	"NP_001127878.1,NP_001127877.1,NP_612147.1"	ENSG00000105784	"ENST00000466676,ENST00000497788,ENST00000338056,ENST00000476114,ENST00000493037,ENST00000394654,ENST00000489461,ENST00000312373,ENST00000496000"	"ENSP00000337732,ENSP00000420394,ENSP00000378149"	RUNDC3B	-2.62732	0.00315453	NA	NA	NA	NA	NA	NA
PH_hs_0014046	SLITRK4	"Homo sapiens SLIT and NTRK-like family, member 4 (SLITRK4)"	1	139065	"NM_001184750,NM_001184749,NM_173078"	"NP_001171679.1,NP_001171678.1,NP_775101.1"	ENSG00000179542	"ENST00000338017,ENST00000356928,ENST00000596188"	"ENSP00000336627,ENSP00000349400,ENSP00000469205"	SLITRK4	1.61108	0.0174803	SLITRK4	2.84995	0.000364758	SLITRK4	1.55825	0.0169794
PH_hs_0046442	ZCCHC18	"Homo sapiens zinc finger, CCHC domain containing 18 (ZCCHC18)"	1	644353	"NM_001143978,NR_026694"	"NP_001137450.1,-"	ENSG00000166707	"ENST00000423478,ENST00000537356,ENST00000422784,ENST00000605784,ENST00000603049,ENST00000611638"	"ENSP00000473824,ENSP00000482195"	NA	NA	NA	ZCCHC18	1.60827	0.0112724	ZCCHC18	1.55819	0.00356707
PH_hs_0061264	PGPEP1L	Homo sapiens pyroglutamyl-peptidase I-like (PGPEP1L)	1	145814	"NM_001167902,NM_001102612"	"NP_001161374.1,NP_001096082.2"	ENSG00000183571	"ENST00000535714,ENST00000378919"	"ENSP00000437560,ENSP00000368199"	PGPEP1L	-2.61014	0.00393886	NA	NA	NA	NA	NA	NA
PH_hs_0004989	PAX6	Homo sapiens paired box 6 (PAX6)	1	5080	"NM_001258465,NM_001258464,NM_001258463,NM_001258462,NM_001604,NM_000280,NM_001127612"	"NP_001245394.1,NP_001245393.1,NP_001245392.1,NP_001245391.1,NP_001595.2,NP_000271.1,NP_001121084.1"	ENSG00000007372	"ENST00000379132,ENST00000379129,ENST00000379107,ENST00000464174,ENST00000241001,ENST00000379115,ENST00000474783,ENST00000379111,ENST00000379123,ENST00000494377,ENST00000470027,ENST00000379109,ENST00000533333,ENST00000532916,ENST00000530373,ENST00000531910,ENST00000471303,ENST00000455099,ENST00000481563,ENST00000534390,ENST00000534353,ENST00000530714,ENST00000533156,ENST00000524853,ENST0000042382…	"ENSP00000368427,ENSP00000368424,ENSP00000368401,ENSP00000241001,ENSP00000368410,ENSP00000368406,ENSP00000368418,ENSP00000368403,ENSP00000397384,ENSP00000431585,ENSP00000388132,ENSP00000404356,ENSP00000436365,ENSP00000480026,ENSP00000404100"	NA	NA	NA	NA	NA	NA	PAX6	1.55772	0.0038815
PH_hs_0062093	PLGLB1|PLGLB2	Homo sapiens plasminogen-like B1 (PLGLB1)|Homo sapiens plasminogen-like B2 (PLGLB2)	4	5343|5342	NM_001032392|NM_002665	NP_001027564.1|NP_002656.1	ENSG00000183281|ENSG00000125551	"ENST00000409310,ENST00000409801,ENST00000409795,ENST00000478636,ENST00000355705,ENST00000494194,ENST00000467745|ENST00000359481,ENST00000410086,ENST00000465361"	"ENSP00000386505,ENSP00000386975,ENSP00000387083,ENSP00000347933|ENSP00000352458,ENSP00000386317"	PLGLB1|PLGLB2	-2.6053	0.00119197	NA	NA	NA	NA	NA	NA
PH_hs_0000011	IL1RL1	Homo sapiens interleukin 1 receptor-like 1 (IL1RL1)	1	9173	NM_003856	NP_003847.2	ENSG00000115602	"ENST00000233954,ENST00000473175,ENST00000447231,ENST00000311734,ENST00000463990,ENST00000409584,ENST00000482701,ENST00000427077,ENST00000404917"	"ENSP00000233954,ENSP00000409437,ENSP00000310371,ENSP00000386618,ENSP00000391120,ENSP00000384822"	IL1RL1	-2.60507	0.00119094	NA	NA	NA	NA	NA	NA
PH_hs_0062042	GH1|GH2|CSH1|CSH2|CSHL1	Homo sapiens growth hormone 1 (GH1)|Homo sapiens growth hormone 2 (GH2)|Homo sapiens chorionic somatomammotropin hormone 1 (placental lactogen)|Homo sapiens chorionic somatomammotropin hormone 2 (CSH2)|Homo sapiens chorionic somatomammotropin hormone-like 1 (CSHL1)	4	2688|2689|1442|1443|1444	"NM_000515,NM_022560,NM_022559|NM_022558,NM_022557,NM_022556,NM_002059|NM_001317|NM_020991,NM_022644,NM_022645|NM_022581,NM_022580,NM_022579,NM_001318"	"NP_000506.2,NP_072054.1,NP_072053.1|NP_072052.1,NP_072051.1,NP_072050.1,NP_002050.1|NP_001308.1|NP_066271.1,NP_072170.1,NP_072171.1|NP_072103.1,NP_072102.1,NP_072101.1,NP_001309.3"	ENSG00000259384|ENSG00000136487|ENSG00000136488|ENSG00000213218|ENSG00000204414	"ENST00000351388,ENST00000458650,ENST00000323322,ENST00000579711,ENST00000342364,ENST00000617086|ENST00000449787,ENST00000456543,ENST00000423893,ENST00000332800,ENST00000622506|ENST00000453363|ENST00000392886,ENST00000336844,ENST00000560142,ENST00000559928,ENST00000558516,ENST00000345366,ENST00000620751,ENST00000613718|ENST00000561003,ENST00000259003,ENST00000438387,ENST00000346606,ENST0000045071…	"ENSP00000343791,ENSP00000408486,ENSP00000312673,ENSP00000339278,ENSP00000481276|ENSP00000410618,ENSP00000394122,ENSP00000409294,ENSP00000333157,ENSP00000481086|ENSP00000402517|ENSP00000376623,ENSP00000338816,ENSP00000453452,ENSP00000308396,ENSP00000480793,ENSP00000478842|ENSP00000452900,ENSP00000259003,ENSP00000402632,ENSP00000316360,ENSP00000413501,ENSP00000309524,ENSP00000483369,ENSP0000037656…	GH1|GH2|CSH1|CSH2|CSHL1	-2.59515	0.00154031	NA	NA	NA	NA	NA	NA
PH_hs_0004340	IL4R	Homo sapiens interleukin 4 receptor (IL4R)	1	3566	"NM_001257997,NM_001257407,NM_001257406,NM_000418"	"NP_001244926.1,NP_001244336.1,NP_001244335.1,NP_000409.1"	ENSG00000077238	"ENST00000566117,ENST00000395762,ENST00000562142,ENST00000561742,ENST00000563926,ENST00000543915,ENST00000568746,ENST00000566318,ENST00000563002,ENST00000561946,ENST00000563787,ENST00000565696,ENST00000562968,ENST00000565179,ENST00000565352,ENST00000565915,ENST00000563886,ENST00000170630,ENST00000628578"	"ENSP00000455632,ENSP00000379111,ENSP00000457131,ENSP00000454725,ENSP00000454684,ENSP00000441667,ENSP00000455714,ENSP00000456248,ENSP00000456930,ENSP00000456669,ENSP00000461607,ENSP00000461268,ENSP00000170630,ENSP00000486645"	IL4R	-2.58962	0.0337371	NA	NA	NA	NA	NA	NA
PH_hs_0062801	RALA	PREDICTED: Homo sapiens v-ral simian leukemia viral oncogene homolog A (ras related)	1	5898	XM_011515467	XP_011513769.1	ENSG00000006451	"ENST00000005257,ENST00000468201,ENST00000436179,ENST00000434466,ENST00000466491"	"ENSP00000005257,ENSP00000388975,ENSP00000413227"	RALA	-2.58671	0.00339949	NA	NA	NA	NA	NA	NA
PH_hs_0061617	RAD21L1	Homo sapiens RAD21-like 1 (S. pombe)	1	642636	NM_001136566	NP_001130038.2	ENSG00000244588	"ENST00000402452,ENST00000409241,ENST00000246108,ENST00000477283"	"ENSP00000385925,ENSP00000386414,ENSP00000246108"	RAD21L1	-2.57165	0.00494041	NA	NA	NA	NA	NA	NA
PH_hs_0044535	GRIP2	Homo sapiens glutamate receptor interacting protein 2 (GRIP2)	1	80852	NM_001080423	NP_001073892.3	ENSG00000144596	"ENST00000621039,ENST00000430219,ENST00000422481,ENST00000413414,ENST00000619221"	"ENSP00000478352,ENSP00000481670,ENSP00000480660"	GRIP2	-2.56983	0.000152045	NA	NA	NA	NA	NA	NA
PH_hs_0002086	DLG4	"Homo sapiens discs, large homolog 4 (Drosophila)"	1	1742	"NM_001365,NM_001128827"	"NP_001356.1,NP_001122299.1"	ENSG00000132535	"ENST00000489885,ENST00000399506,ENST00000302955,ENST00000399510,ENST00000491753,ENST00000485100,ENST00000451807,ENST00000447163,ENST00000486626,ENST00000493294"	"ENSP00000382425,ENSP00000307471,ENSP00000382428,ENSP00000467897,ENSP00000460625,ENSP00000407918,ENSP00000388122,ENSP00000465720,ENSP00000465789"	DLG4	2.06519	0.000374007	DLG4	1.62249	0.0284085	DLG4	1.55704	0.00649049
PH_hs_0034944	LOC344967	Homo sapiens acyl-CoA thioesterase 7 pseudogene (LOC344967)	1	344967	NR_027277	-	ENSG00000205794	"ENST00000381811,ENST00000507914"		LOC344967	1.79111	0.00968336	LOC344967	2.15872	0.0140051	LOC344967	1.55404	0.0400261
PH_hs_0047350	ROBO2	"Homo sapiens roundabout, axon guidance receptor, homolog 2 (Drosophila)"	1	6092	"NM_002942,NM_001128929"	"NP_002933.1,NP_001122401.1"	ENSG00000185008	"ENST00000487694,ENST00000602589,ENST00000475034,ENST00000461745,ENST00000332191,ENST00000473767,ENST00000490991,ENST00000471893,ENST00000469233,ENST00000475334,ENST00000470802,ENST00000490534,ENST00000614793"	"ENSP00000417335,ENSP00000473268,ENSP00000417164,ENSP00000327536,ENSP00000418117,ENSP00000418344,ENSP00000418190,ENSP00000418446,ENSP00000417471,ENSP00000480344"	NA	NA	NA	ROBO2	2.50231	2.86e-05	ROBO2	1.55314	0.00230469
PH_hs_0033164	IFNL2|IFNL3	"Homo sapiens interferon, lambda 2 (IFNL2)|Homo sapiens interferon, lambda 3 (IFNL3)"	4	282616|282617	NM_172138|NM_172139	NP_742150.1|NP_742151.2	ENSG00000183709|ENSG00000197110	"ENST00000331982|ENST00000413851,ENST00000613087"	"ENSP00000333639|ENSP00000409000,ENSP00000481633"	IFNL2|IFNL3	-2.55944	0.000703255	NA	NA	NA	NA	NA	NA
PH_hs_0004493	RGN	Homo sapiens regucalcin (RGN)	1	9104	"NM_004683,NM_152869"	"NP_004674.1,NP_690608.1"	ENSG00000130988	"ENST00000352078,ENST00000469346,ENST00000336169,ENST00000475448,ENST00000457380,ENST00000397180"	"ENSP00000253303,ENSP00000338400,ENSP00000406568,ENSP00000380365"	NA	NA	NA	RGN	1.59644	0.00299881	RGN	1.5529	0.00410598
PH_hs_0021713	LRRC73	Homo sapiens leucine rich repeat containing 73 (LRRC73)	1	221424	"NM_001271882,NM_001012974"	"NP_001258811.1,NP_001012992.1"	ENSG00000204052	ENST00000372441	ENSP00000361518	NA	NA	NA	LRRC73	2.17646	0.000165193	LRRC73	1.55213	0.0131351
PH_hs_0035136	PSG10P	"Homo sapiens pregnancy specific beta-1-glycoprotein 10, pseudogene (PSG10P)"	1	653492	NR_026824	-	NA	NA	NA	PSG10P	-2.53236	0.00344395	NA	NA	NA	NA	NA	NA
PH_hs_0013259	ZNF219	Homo sapiens zinc finger protein 219 (ZNF219)	1	51222	"NM_001102454,NM_001101672,NM_016423"	"NP_001095924.1,NP_001095142.1,NP_057507.2"	ENSG00000165804	"ENST00000360947,ENST00000451119,ENST00000421093,ENST00000555270,ENST00000554478,ENST00000556174,ENST00000554923,ENST00000553296,ENST00000553980,ENST00000556944,ENST00000555697,ENST00000556101,ENST00000624093"	"ENSP00000354206,ENSP00000388558,ENSP00000392401,ENSP00000450803,ENSP00000451212,ENSP00000450609,ENSP00000451890,ENSP00000450900,ENSP00000451969,ENSP00000451595"	NA	NA	NA	ZNF219	1.8834	3.33e-05	ZNF219	1.55099	3.3e-06
PH_hs_0026679	FOXM1	Homo sapiens forkhead box M1 (FOXM1)	1	2305	"NM_001243089,NM_001243088,NM_202003,NM_021953,NM_202002"	"NP_001230018.1,NP_001230017.1,NP_973732.1,NP_068772.2,NP_973731.1"	ENSG00000111206	"ENST00000627656,ENST00000545049,ENST00000537018,ENST00000538564,ENST00000366362,ENST00000535350,ENST00000359843,ENST00000361953,ENST00000342628,ENST00000536066"	"ENSP00000486536,ENSP00000444541,ENSP00000442309,ENSP00000352901,ENSP00000354492,ENSP00000342307"	FOXM1	2.04275	6.27e-05	FOXM1	1.98926	0.000220918	FOXM1	1.55058	0.000423358
PH_hs_0019248	GPR37	Homo sapiens G protein-coupled receptor 37 (endothelin receptor type B-like)	1	2861	NM_005302	NP_005293.1	ENSG00000170775	ENST00000303921	ENSP00000306449	GPR37	-2.51811	0.00230941	NA	NA	NA	NA	NA	NA
PH_hs_0049342	FAM65B	"Homo sapiens family with sequence similarity 65, member B (FAM65B)"	1	9750	NM_014722	NP_055537.2	ENSG00000111913	"ENST00000259698,ENST00000463828,ENST00000378023,ENST00000473070,ENST00000540914,ENST00000538035,ENST00000510784,ENST00000613507,ENST00000612873"	"ENSP00000259698,ENSP00000367262,ENSP00000438425,ENSP00000441138,ENSP00000441305,ENSP00000482957,ENSP00000477857"	FAM65B	1.91545	0.011892	FAM65B	2.00242	0.000751775	FAM65B	1.55007	0.0284245
PH_hs_0049046	ECT2L	Homo sapiens epithelial cell transforming 2 like (ECT2L)	1	345930	"NM_001195037,NM_001077706"	"NP_001181966.1,NP_001071174.1"	ENSG00000203734	"ENST00000423192,ENST00000401414,ENST00000495970,ENST00000367682,ENST00000541398"	"ENSP00000387388,ENSP00000385187,ENSP00000356655,ENSP00000442307"	ECT2L	-2.51425	0.0257254	NA	NA	NA	NA	NA	NA
PH_hs_0049687	OR9G1|OR9G9	"Homo sapiens olfactory receptor, family 9, subfamily G, member 1 (OR9G1)|Homo sapiens olfactory receptor, family 9, subfamily G, member 9 (OR9G9)"	4	390174|504191	NM_001005213|NM_001013358	NP_001005213.1|NP_001013376.2	ENSG00000174914|ENSG00000262191	ENST00000312153|ENST00000571130	ENSP00000309012|ENSP00000458970	OR9G1|OR9G9	-2.50568	0.000163283	NA	NA	NA	NA	NA	NA
PH_hs_0046501	MUSK	"Homo sapiens muscle, skeletal, receptor tyrosine kinase (MUSK)"	1	4593	"NM_001166281,NM_001166280"	"NP_001159753.1,NP_001159752.1"	ENSG00000030304	"ENST00000374448,ENST00000416899,ENST00000374439,ENST00000374438,ENST00000189978,ENST00000374440"	"ENSP00000363571,ENSP00000393608,ENSP00000363562,ENSP00000363561,ENSP00000189978,ENSP00000363563"	MUSK	-2.50303	0.00568743	NA	NA	NA	NA	NA	NA
PH_hs_0048195	PLSCR4	Homo sapiens phospholipid scramblase 4 (PLSCR4)	1	57088	"NM_001128305,NM_001128304,NM_001177304,NM_001128306,NM_020353"	"NP_001121777.1,NP_001121776.1,NP_001170775.1,NP_001121778.1,NP_065086.2"	ENSG00000114698	"ENST00000354952,ENST00000433593,ENST00000446574,ENST00000493382,ENST00000475019,ENST00000460350,ENST00000460885,ENST00000476202,ENST00000481701,ENST00000498625,ENST00000383083"	"ENSP00000347038,ENSP00000415605,ENSP00000399315,ENSP00000419040,ENSP00000417896,ENSP00000420385,ENSP00000418173,ENSP00000418419,ENSP00000417248,ENSP00000372561"	NA	NA	NA	PLSCR4	1.66174	0.00367943	PLSCR4	1.54766	0.00640173
PH_hs_0045382	TAPBP	Homo sapiens TAP binding protein (tapasin)	1	6892	"NM_172209,NM_003190"	"NP_757346.2,NP_003181.3"	ENSG00000206281	"ENST00000461837,ENST00000412144,ENST00000383198,ENST00000470016,ENST00000383197,ENST00000493747,ENST00000462962,ENST00000451696,ENST00000490325,ENST00000549142,ENST00000548408"	"ENSP00000389692,ENSP00000372685,ENSP00000372684,ENSP00000389929,ENSP00000448168,ENSP00000447220"	TAPBP	-2.49134	0.00182185	NA	NA	NA	NA	NA	NA
PH_hs_0002195	ART3	Homo sapiens ADP-ribosyltransferase 3 (ART3)	1	419	"NM_001179,NM_001130016,NM_001130017"	"NP_001170.2,NP_001123488.1,NP_001123489.1"	ENSG00000156219	"ENST00000513353,ENST00000510669,ENST00000341029,ENST00000513122,ENST00000504914,ENST00000355810,ENST00000349321,ENST00000513494,ENST00000510423,ENST00000395688,ENST00000506667,ENST00000504112,ENST00000506313,ENST00000511188,ENST00000510863"	"ENSP00000421345,ENSP00000343843,ENSP00000422287,ENSP00000421431,ENSP00000348064,ENSP00000304313,ENSP00000425327,ENSP00000422249"	NA	NA	NA	NA	NA	NA	ART3	1.54725	0.0257396
PH_hs_0006560	SLC25A35	"Homo sapiens solute carrier family 25, member 35 (SLC25A35)"	1	399512	NM_201520	NP_958928.1	ENSG00000125434	"ENST00000579192,ENST00000380067,ENST00000581320,ENST00000585311,ENST00000580340,ENST00000579681,ENST00000577745"	"ENSP00000462395,ENSP00000369407,ENSP00000464191,ENSP00000464071,ENSP00000464307,ENSP00000464231"	NA	NA	NA	SLC25A35	1.64226	0.0343126	SLC25A35	1.54597	0.00501623
PH_hs_0045712	EDA	Homo sapiens ectodysplasin A (EDA)	1	1896	"NM_001005613,NM_001005610"	"NP_001005613.1,NP_001005610.2"	ENSG00000158813	"ENST00000525810,ENST00000527388,ENST00000533317,ENST00000374548,ENST00000502251,ENST00000374553,ENST00000374552,ENST00000524573,ENST00000503592,ENST00000510681,ENST00000530321,ENST00000338901,ENST00000616899"	"ENSP00000434195,ENSP00000434861,ENSP00000363681,ENSP00000363680,ENSP00000432585,ENSP00000423037,ENSP00000340611,ENSP00000481963"	EDA	1.56579	0.00339425	EDA	1.99613	0.000247552	EDA	1.54529	0.00159763
PH_hs_0049114	COX18	Homo sapiens COX18 cytochrome c oxidase assembly factor (COX18)	1	285521	NM_173827	NP_776188.1	ENSG00000163626	"ENST00000295890,ENST00000449739,ENST00000507544,ENST00000510031,ENST00000421792"	"ENSP00000295890,ENSP00000394583,ENSP00000425261,ENSP00000424978"	COX18	-2.47315	0.00012793	NA	NA	NA	NA	NA	NA
PH_hs_0062645	C6orf229	Homo sapiens chromosome 6 open reading frame 229 (C6orf229)	1	101928603	NM_001282492	NP_001269421.1	ENSG00000260286	ENST00000565469	ENSP00000454913	C6orf229	-2.46821	0.0048818	NA	NA	NA	NA	NA	NA
PH_hs_0048666	XDH	Homo sapiens xanthine dehydrogenase (XDH)	1	7498	NM_000379	NP_000370.2	ENSG00000158125	"ENST00000379416,ENST00000491727,ENST00000476043"	ENSP00000368727	XDH	-2.46521	0.00260239	NA	NA	NA	NA	NA	NA
PH_hs_0014425	NUSAP1	Homo sapiens nucleolar and spindle associated protein 1 (NUSAP1)	1	51203	"NM_001243144,NM_001243143,NM_001243142,NM_018454,NM_016359"	"NP_001230073.1,NP_001230072.1,NP_001230071.1,NP_060924.4,NP_057443.2"	ENSG00000137804	"ENST00000558123,ENST00000260359,ENST00000559046,ENST00000450592,ENST00000559596,ENST00000414849,ENST00000558582,ENST00000560747,ENST00000559659,ENST00000560177,ENST00000557840,ENST00000560898,ENST00000560318"	"ENSP00000260359,ENSP00000452725,ENSP00000401014,ENSP00000453403,ENSP00000400746,ENSP00000454097,ENSP00000453657,ENSP00000453428,ENSP00000453558"	NA	NA	NA	NUSAP1	1.92789	0.000203516	NUSAP1	1.53978	0.000219264
PH_hs_0062553	OVOS|OVOS2	PREDICTED: Homo sapiens ovostatin (OVOS)|PREDICTED: Homo sapiens ovostatin 2 (OVOS2)	4	408186|144203	"XR_913990,XR_913989,XR_913988,XR_913987,XR_913986,XR_913985,XR_913984,XR_913983,XR_913982,XR_913981,XR_913980,XM_011520904,XM_011508347,XM_011508343|XR_951808,XR_951807,XR_951806,XR_951805,XR_951804,XR_951803,XR_951802,XR_951801,XR_951800,XR_951799,XR_951798,XR_951797,XR_931490,XR_931489,XR_931488,XR_931487,XR_931486,XM_011546617,XM_011520902"	"-,-,-,-,-,-,-,-,-,-,-,XP_011519206.1,XP_011506649.1,XP_011506645.1|-,-,-,-,-,-,-,-,-,-,-,-,-,-,-,-,-,XP_011544919.1,XP_011519204.1"	ENSG00000177359|ENSG00000177359	ENST00000632817|ENST00000632817	ENSP00000487815|ENSP00000487815	OVOS|OVOS2	-2.45467	0.00589181	NA	NA	NA	NA	NA	NA
PH_hs_0045897	MAGI1	"Homo sapiens membrane associated guanylate kinase, WW and PDZ domain containing 1 (MAGI1)"	1	9223	NM_004742	NP_004733.2	ENSG00000151276	"ENST00000330909,ENST00000402939,ENST00000463103,ENST00000483466,ENST00000460329,ENST00000497477,ENST00000472257,ENST00000480729,ENST00000468159,ENST00000470990,ENST00000494271,ENST00000479287,ENST00000464060,ENST00000476703,ENST00000476403,ENST00000496734,ENST00000621418,ENST00000611645"	"ENSP00000331157,ENSP00000385450,ENSP00000418177,ENSP00000420323,ENSP00000418862,ENSP00000424369,ENSP00000420796,ENSP00000418044,ENSP00000477591,ENSP00000480920"	NA	NA	NA	MAGI1	2.01394	0.00200184	MAGI1	1.53932	0.0077565
PH_hs_0003918	STEAP1	Homo sapiens six transmembrane epithelial antigen of the prostate 1 (STEAP1)	1	26872	NM_012449	NP_036581.1	ENSG00000164647	"ENST00000297205,ENST00000475789,ENST00000412573"	"ENSP00000297205,ENSP00000394402"	STEAP1	-2.44749	0.000530589	NA	NA	NA	NA	NA	NA
PH_hs_0044560	MSMB	"Homo sapiens microseminoprotein, beta- (MSMB)"	1	4477	"NM_138634,NM_002443"	"NP_619540.1,NP_002434.1"	ENSG00000263639	"ENST00000582163,ENST00000581478"	"ENSP00000463092,ENSP00000462641"	MSMB	-2.44592	0.00335421	NA	NA	NA	NA	NA	NA
PH_hs_0048629	SULT1C2	"Homo sapiens sulfotransferase family, cytosolic, 1C, member 2 (SULT1C2)"	1	6819	"NM_176825,NM_001056"	"NP_789795.1,NP_001047.1"	ENSG00000198203	"ENST00000251481,ENST00000326853,ENST00000438339,ENST00000409880,ENST00000437390,ENST00000442801,ENST00000409067,ENST00000492554,ENST00000495441"	"ENSP00000251481,ENSP00000319622,ENSP00000401996,ENSP00000387054,ENSP00000399651,ENSP00000415194,ENSP00000387340"	SULT1C2	-2.44553	0.0104713	NA	NA	NA	NA	NA	NA
PH_hs_0045740	GRIK2	"Homo sapiens glutamate receptor, ionotropic, kainate 2 (GRIK2)"	1	2898	"NM_001166247,NM_175768,NM_021956"	"NP_001159719.1,NP_786944.1,NP_068775.1"	ENSG00000164418	"ENST00000421544,ENST00000413795,ENST00000369138,ENST00000358361,ENST00000455610,ENST00000436862,ENST00000487395,ENST00000487161,ENST00000369134,ENST00000318991,ENST00000369137"	"ENSP00000397026,ENSP00000405596,ENSP00000358134,ENSP00000351128,ENSP00000391988,ENSP00000407140,ENSP00000358130,ENSP00000313276,ENSP00000358133"	NA	NA	NA	GRIK2	2.61119	2.66e-05	GRIK2	1.53922	0.0182539
PH_hs_0062655	LOC149373	Homo sapiens uncharacterized LOC149373 (LOC149373)	1	149373	NM_001256615	NP_001243544.1	NA	NA	NA	LOC149373	-2.43552	9.15e-07	NA	NA	NA	NA	NA	NA
PH_hs_0060091	CDHR1	Homo sapiens cadherin-related family member 1 (CDHR1)	1	92211	NM_001171971	NP_001165442.1	ENSG00000148600	"ENST00000623527,ENST00000332904,ENST00000372117,ENST00000624091,ENST00000622973,ENST00000459673,ENST00000623399"	"ENSP00000485478,ENSP00000331063,ENSP00000361189,ENSP00000485460,ENSP00000485151,ENSP00000485245"	NA	NA	NA	CDHR1	1.85128	0.0369255	CDHR1	1.53581	0.00915199
PH_hs_0049327	SEMA5A	"Homo sapiens sema domain, seven thrombospondin repeats (type 1 and type 1-like)"	1	9037	NM_003966	NP_003957.2	ENSG00000112902	"ENST00000382496,ENST00000514923,ENST00000513968,ENST00000509486"	"ENSP00000371936,ENSP00000421961"	SEMA5A	2.04466	4.72e-06	SEMA5A	1.61736	0.00150083	SEMA5A	1.53564	0.00207919
PH_hs_0000656	ADGRG1	Homo sapiens adhesion G protein-coupled receptor G1 (ADGRG1)	1	9289	"NM_001145774,NM_001145773,NM_001145772,NM_001145771,NM_001145770,NM_201525,NM_201524,NM_005682"	"NP_001139246.1,NP_001139245.1,NP_001139244.1,NP_001139243.1,NP_001139242.1,NP_958933.1,NP_958932.1,NP_005673.3"	ENSG00000205336	"ENST00000565587,ENST00000568791,ENST00000570044,ENST00000567553,ENST00000565314,ENST00000564912,ENST00000562673,ENST00000564907,ENST00000568908,ENST00000568909,ENST00000566778,ENST00000562101,ENST00000561872,ENST00000561988,ENST00000567835,ENST00000569372,ENST00000563548,ENST00000562003,ENST00000561833,ENST00000569531,ENST00000565013,ENST00000561696,ENST00000562414,ENST00000561969,ENST0000056848…	"ENSP00000456781,ENSP00000454321,ENSP00000456166,ENSP00000455812,ENSP00000456469,ENSP00000455245,ENSP00000457456,ENSP00000455215,ENSP00000456796,ENSP00000456238,ENSP00000456794,ENSP00000457979,ENSP00000454263,ENSP00000454607,ENSP00000458063,ENSP00000457307,ENSP00000454364,ENSP00000455600,ENSP00000456494,ENSP00000456002,ENSP00000455351,ENSP00000457073,ENSP00000457122,ENSP00000456787,ENSP0000045663…	ADGRG1	1.98964	0.00143799	ADGRG1	1.63235	2.18e-05	ADGRG1	1.5337	0.00704435
PH_hs_0024731	PKD1L1	Homo sapiens polycystic kidney disease 1 like 1 (PKD1L1)	1	168507	NM_138295	NP_612152.1	ENSG00000158683	"ENST00000289672,ENST00000483616,ENST00000462350,ENST00000433506"	"ENSP00000289672,ENSP00000393466"	PKD1L1	-2.42583	9.39e-05	NA	NA	NA	NA	NA	NA
PH_hs_0001179	CAMK2G	Homo sapiens calcium/calmodulin-dependent protein kinase II gamma (CAMK2G)	1	818	"NM_172173,NM_172171,NM_172170,NM_172169,NM_001222,NM_001204492"	"NP_751913.1,NP_751911.1,NP_751910.1,NP_751909.1,NP_001213.2,NP_001191421.1"	ENSG00000148660	"ENST00000351293,ENST00000322635,ENST00000433289,ENST00000305762,ENST00000372765,ENST00000441192,ENST00000472912,ENST00000474131,ENST00000477205,ENST00000492020,ENST00000477652,ENST00000394762,ENST00000322680,ENST00000423381"	"ENSP00000277853,ENSP00000315599,ENSP00000393784,ENSP00000307082,ENSP00000361851,ENSP00000405561,ENSP00000378243,ENSP00000319060,ENSP00000410298"	NA	NA	NA	CAMK2G	1.65728	0.00120095	CAMK2G	1.53349	0.000821388
PH_hs_0044668	FGF1	Homo sapiens fibroblast growth factor 1 (acidic)	1	2246	"NM_001144892,NM_001257212,NM_001257211,NM_001257210,NM_001257209,NM_001257208,NM_001257207,NM_001257206,NM_001257205,NM_033136,NM_000800,NM_033137,NM_001144935,NM_001144934"	"NP_001138364.1,NP_001244141.1,NP_001244140.1,NP_001244139.1,NP_001244138.1,NP_001244137.1,NP_001244136.1,NP_001244135.1,NP_001244134.1,NP_149127.1,NP_000791.1,NP_149128.1,NP_001138407.1,NP_001138406.1"	ENSG00000113578	"ENST00000359370,ENST00000378046,ENST00000337706,ENST00000360966,ENST00000489937,ENST00000407758,ENST00000494344,ENST00000441680,ENST00000419524,ENST00000494579,ENST00000394496,ENST00000411960,ENST00000621536,ENST00000619447,ENST00000610990,ENST00000612258"	"ENSP00000352329,ENSP00000367285,ENSP00000338548,ENSP00000354231,ENSP00000383969,ENSP00000404742,ENSP00000396195,ENSP00000378005,ENSP00000399458,ENSP00000480791,ENSP00000480980,ENSP00000481868,ENSP00000479024"	NA	NA	NA	NA	NA	NA	FGF1	1.53245	9.07e-06
PH_hs_0005110	FRMPD4	Homo sapiens FERM and PDZ domain containing 4 (FRMPD4)	1	9758	NM_014728	NP_055543.2	ENSG00000169933	"ENST00000380682,ENST00000616992"	"ENSP00000370057,ENSP00000482182"	FRMPD4	-1.90322	0.0270594	FRMPD4	2.8002	0.00225971	FRMPD4	1.53229	0.0367486
PH_hs_0022140	NRSN1	Homo sapiens neurensin 1 (NRSN1)	1	140767	NM_080723	NP_542454.3	ENSG00000152954	"ENST00000378491,ENST00000463207,ENST00000475830,ENST00000378477,ENST00000468195,ENST00000378475,ENST00000378478"	"ENSP00000367752,ENSP00000367738,ENSP00000367736,ENSP00000367739"	NA	NA	NA	NA	NA	NA	NRSN1	1.5312	0.0153929
PH_hs_0013051	THAP2	"Homo sapiens THAP domain containing, apoptosis associated protein 2 (THAP2)"	1	83591	NM_031435	NP_113623.1	ENSG00000173451	"ENST00000308086,ENST00000547843,ENST00000551488,ENST00000551238"	"ENSP00000310796,ENSP00000449826,ENSP00000448904,ENSP00000446986"	NA	NA	NA	NA	NA	NA	THAP2	1.53083	0.00452079
PH_hs_0030180	S100A1	Homo sapiens S100 calcium binding protein A1 (S100A1)	1	6271	NM_006271	NP_006262.1	ENSG00000160678	"ENST00000368698,ENST00000469893,ENST00000292169,ENST00000368696,ENST00000436839"	"ENSP00000357687,ENSP00000292169,ENSP00000357685,ENSP00000389708"	S100A1	-2.41706	0.00333952	NA	NA	NA	NA	NA	NA
PH_hs_0063643	VEPH1	Homo sapiens ventricular zone expressed PH domain-containing 1 (VEPH1)	1	79674	"NM_001167912,NM_001167911,NM_024621"	"NP_001161384.1,NP_001161383.1,NP_078897.2"	ENSG00000197415	"ENST00000392833,ENST00000362010,ENST00000392832,ENST00000472419,ENST00000488772,ENST00000482685,ENST00000469007,ENST00000479987,ENST00000494677,ENST00000490235,ENST00000468233,ENST00000482434,ENST00000487753,ENST00000473907,ENST00000475050,ENST00000461299,ENST00000489602,ENST00000483440,ENST00000537559"	"ENSP00000376578,ENSP00000354919,ENSP00000376577,ENSP00000418963,ENSP00000419193,ENSP00000417268,ENSP00000420097,ENSP00000418175,ENSP00000417700,ENSP00000417157,ENSP00000417298,ENSP00000443868"	NA	NA	NA	VEPH1	1.97977	0.00116899	VEPH1	1.52915	0.0196716
PH_hs_0041193	HECW1	"Homo sapiens HECT, C2 and WW domain containing E3 ubiquitin protein ligase 1 (HECW1)"	1	23072	NM_015052	NP_055867.3	ENSG00000002746	"ENST00000395891,ENST00000490954,ENST00000453890,ENST00000492310,ENST00000471527,ENST00000493057,ENST00000464944,ENST00000481031,ENST00000471043,ENST00000461842,ENST00000429529"	"ENSP00000379228,ENSP00000407774,ENSP00000413336"	HECW1	-2.41195	0.00179536	NA	NA	NA	NA	NA	NA
PH_hs_0028035	ELN	Homo sapiens elastin (ELN)	1	2006	"NM_001081755,NM_000501,NM_001081754,NM_001081753,NM_001081752"	"NP_001075224.1,NP_000492.2,NP_001075223.1,NP_001075222.1,NP_001075221.1"	ENSG00000049540	"ENST00000445912,ENST00000252034,ENST00000431562,ENST00000320492,ENST00000438906,ENST00000494160,ENST00000492003,ENST00000468517,ENST00000438880,ENST00000414324,ENST00000380562,ENST00000480728,ENST00000380575,ENST00000380584,ENST00000458204,ENST00000357036,ENST00000462506,ENST00000479432,ENST00000417091,ENST00000429192,ENST00000416107,ENST00000442310,ENST00000380553,ENST00000380576,ENST0000047332…	"ENSP00000389857,ENSP00000252034,ENSP00000394549,ENSP00000315607,ENSP00000406949,ENSP00000389206,ENSP00000392575,ENSP00000369936,ENSP00000369949,ENSP00000369958,ENSP00000403162,ENSP00000349540,ENSP00000411092,ENSP00000391129,ENSP00000404138,ENSP00000403961,ENSP00000369926,ENSP00000369950,ENSP00000399499,ENSP00000313565,ENSP00000412262,ENSP00000480955,ENSP00000351807"	ELN	3.08184	0.0433636	NA	NA	NA	ELN	1.52837	0.0109118
PH_hs_0018171	TMOD1	Homo sapiens tropomodulin 1 (TMOD1)	1	7111	"NM_001166116,NM_003275"	"NP_001159588.1,NP_003266.1"	ENSG00000136842	"ENST00000259365,ENST00000375175,ENST00000395211"	"ENSP00000259365,ENSP00000364318,ENSP00000378637"	NA	NA	NA	TMOD1	1.70417	0.00305469	TMOD1	1.52704	0.0413755
PH_hs_0028862	PHLPP1	Homo sapiens PH domain and leucine rich repeat protein phosphatase 1 (PHLPP1)	1	23239	NM_194449	NP_919431.2	ENSG00000081913	"ENST00000262719,ENST00000497351,ENST00000588452,ENST00000487409,ENST00000588953,ENST00000591386,ENST00000591106"	"ENSP00000262719,ENSP00000467279"	PHLPP1	2.34778	1.61e-05	PHLPP1	1.56483	0.00812113	PHLPP1	1.52554	0.017939
PH_hs_0048132	SLC4A1	Homo sapiens solute carrier family 4 (anion exchanger)	1	6521	NM_000342	NP_000333.1	ENSG00000004939	"ENST00000262418,ENST00000497360,ENST00000471005,ENST00000498270,ENST00000399246,ENST00000631130"	"ENSP00000262418,ENSP00000382190,ENSP00000486787"	SLC4A1	-2.39858	0.00079396	NA	NA	NA	NA	NA	NA
PH_hs_0046183	TUBA4B	"Homo sapiens tubulin, alpha 4b (TUBA4B)"	1	80086	NR_003063	-	NA	NA	NA	TUBA4B	-2.39721	0.00151154	NA	NA	NA	NA	NA	NA
PH_hs_0010430	TBX1	Homo sapiens T-box 1 (TBX1)	1	6899	NM_080647	NP_542378.1	ENSG00000184058	"ENST00000332710,ENST00000329705,ENST00000359500,ENST00000475303,ENST00000484336,ENST00000621939"	"ENSP00000331791,ENSP00000331176,ENSP00000352483,ENSP00000477982"	TBX1	1.68278	0.00431522	NA	NA	NA	TBX1	1.52417	0.00102877
PH_hs_0044777	OR52E2	"Homo sapiens olfactory receptor, family 52, subfamily E, member 2 (OR52E2)"	1	119678	NM_001005164	NP_001005164.2	ENSG00000176787	ENST00000321522	ENSP00000322088	OR52E2	-2.38904	0.000733032	NA	NA	NA	NA	NA	NA
PH_hs_0044570	ASTN2	Homo sapiens astrotactin 2 (ASTN2)	1	23245	"NM_198188,NM_198186,NM_001184734,NM_198187,NM_014010"	"NP_937831.1,NP_937829.3,NP_001171663.1,NP_937830.3,NP_054729.3"	ENSG00000148219	"ENST00000288520,ENST00000341734,ENST00000373986,ENST00000361209,ENST00000417725,ENST00000358637,ENST00000361477,ENST00000313400"	"ENSP00000288520,ENSP00000339925,ENSP00000363098,ENSP00000354504,ENSP00000412099,ENSP00000351460,ENSP00000355116,ENSP00000314038"	ASTN2	-2.38807	9.51e-06	NA	NA	NA	NA	NA	NA
PH_hs_0046394	OR5T3	"Homo sapiens olfactory receptor, family 5, subfamily T, member 3 (OR5T3)"	1	390154	NM_001004747	NP_001004747.1	ENSG00000261897	ENST00000575738	ENSP00000459586	NA	NA	NA	NA	NA	NA	OR5T3	1.52343	0.00767306
PH_hs_0030845	CELA2A	"Homo sapiens chymotrypsin-like elastase family, member 2A (CELA2A)"	1	63036	NM_033440	NP_254275.1	ENSG00000142615	"ENST00000459653,ENST00000359621,ENST00000497590"	ENSP00000352639	CELA2A	-2.38272	0.000378455	NA	NA	NA	NA	NA	NA
PH_hs_0031204	SLCO1A2	"Homo sapiens solute carrier organic anion transporter family, member 1A2 (SLCO1A2)"	1	6579	"NM_021094,NM_134431"	"NP_066580.1,NP_602307.1"	ENSG00000084453	"ENST00000307378,ENST00000544020,ENST00000458504,ENST00000544290,ENST00000480394,ENST00000463718,ENST00000413682,ENST00000422327,ENST00000453443,ENST00000473830,ENST00000421294,ENST00000450590,ENST00000435179,ENST00000445053,ENST00000421287,ENST00000416627,ENST00000430803"	"ENSP00000305974,ENSP00000440154,ENSP00000394854,ENSP00000438348,ENSP00000403638,ENSP00000416190,ENSP00000409314,ENSP00000390572,ENSP00000407462,ENSP00000401195,ENSP00000409691,ENSP00000390672,ENSP00000392124,ENSP00000410338"	SLCO1A2	-2.38015	0.0122945	NA	NA	NA	NA	NA	NA
PH_hs_0046228	CADPS2	Homo sapiens Ca++-dependent secretion activator 2 (CADPS2)	1	93664	"NM_001167940,NM_001009571,NM_017954"	"NP_001161412.1,NP_001009571.2,NP_060424.9"	ENSG00000081803	"ENST00000462699,ENST00000412584,ENST00000449022,ENST00000397721,ENST00000476131,ENST00000334010,ENST00000615869,ENST00000313070"	"ENSP00000419418,ENSP00000400401,ENSP00000398481,ENSP00000380833,ENSP00000333940,ENSP00000484355,ENSP00000325581"	CADPS2	-2.37786	0.00478075	NA	NA	NA	NA	NA	NA
PH_hs_0009580	SDC3	Homo sapiens syndecan 3 (SDC3)	1	9672	NM_014654	NP_055469.3	ENSG00000162512	"ENST00000336798,ENST00000339394,ENST00000471567,ENST00000487984"	"ENSP00000338346,ENSP00000344468"	SDC3	2.47519	0.000289651	NA	NA	NA	SDC3	1.52305	0.0176896
PH_hs_0005815	PBK	Homo sapiens PDZ binding kinase (PBK)	1	55872	NM_018492	NP_060962.2	ENSG00000168078	"ENST00000301905,ENST00000522944,ENST00000524266,ENST00000521226"	"ENSP00000301905,ENSP00000428489,ENSP00000428438,ENSP00000427892"	NA	NA	NA	PBK	2.11107	1.97e-07	PBK	1.52121	0.00354221
PH_hs_0025988	FBXL16	Homo sapiens F-box and leucine-rich repeat protein 16 (FBXL16)	1	146330	NM_153350	NP_699181.2	ENSG00000127585	"ENST00000562648,ENST00000397621,ENST00000562563,ENST00000562585,ENST00000324361"	"ENSP00000380746,ENSP00000455217,ENSP00000318674"	FBXL16	1.64156	0.0034305	FBXL16	2.23652	0.00037739	FBXL16	1.52109	0.0151437
PH_hs_0006727	PCBP3	Homo sapiens poly(rC)	1	54039	"NM_001130141,NM_020528"	"NP_001123613.1,NP_065389.2"	ENSG00000183570	"ENST00000465077,ENST00000400314,ENST00000472191,ENST00000594149,ENST00000628776,ENST00000593338,ENST00000609985,ENST00000594320,ENST00000610200,ENST00000423045,ENST00000400310,ENST00000400309,ENST00000400308,ENST00000481302,ENST00000498121,ENST00000549265,ENST00000400305,ENST00000400304,ENST00000468429,ENST00000475402,ENST00000449640"	"ENSP00000383168,ENSP00000383165,ENSP00000383164,ENSP00000383163,ENSP00000448986,ENSP00000383160,ENSP00000383159,ENSP00000401198"	PCBP3	-2.33339	0.000657821	NA	NA	NA	NA	NA	NA
PH_hs_0033176	AWAT1	Homo sapiens acyl-CoA wax alcohol acyltransferase 1 (AWAT1)	1	158833	NM_001013579	NP_001013597.1	ENSG00000204195	"ENST00000480702,ENST00000374521"	ENSP00000363645	AWAT1	-2.33172	0.0104095	NA	NA	NA	NA	NA	NA
PH_hs_0042786	OR5W2	"Homo sapiens olfactory receptor, family 5, subfamily W, member 2 (OR5W2)"	1	390148	NM_001001960	NP_001001960.1	ENSG00000187612	ENST00000344514	ENSP00000342448	OR5W2	-2.33088	0.0407072	NA	NA	NA	NA	NA	NA
PH_hs_0062224	KIR2DS2|KIR2DS4|KIR2DL2|KIR2DL3|KIR3DS1|KIR2DL1|KIR2DS5|KIR2DL4|KIR3DL1|KIR3DL3|KIR3DL2|KIR2DL5B|KIR2DL5A	"Homo sapiens killer cell immunoglobulin-like receptor, two domains, short cytoplasmic tail, 2 (KIR2DS2)|Homo sapiens killer cell immunoglobulin-like receptor, two domains, short cytoplasmic tail, 4 (KIR2DS4)|Homo sapiens killer cell immunoglobulin-like receptor, two domains, long cytoplasmic tail, 2 (KIR2DL2)|Homo sapiens killer cell immunoglobulin-like receptor, two domains, long cytoplasmic ta…	4	100132285|3809|3803|3804|3813|3802|3810|3805|3811|115653|3812|553128|57292	"NM_012312|NM_012314|NM_014219|NM_015868|NM_001083539|NM_014218|NM_014513|NM_001080772,NM_002255,NM_001080770|NM_013289|NM_153443|NM_001242867,NM_006737|NM_001018081|NM_020535"	"NP_036444.1|NP_036446.3|NP_055034.2|NP_056952.2|NP_001077008.1|NP_055033.2|NP_055328.2|NP_001074241.1,NP_002246.5,NP_001074239.1|NP_037421.2|NP_703144.3|NP_001229796.1,NP_006728.2|NP_001018091.1|NP_065396.1"	ENSG00000276139|ENSG00000274947|ENSG00000275960|ENSG00000276590|ENSG00000274283|ENSG00000275750|ENSG00000274739|ENSG00000274955|ENSG00000277272|ENSG00000274786|ENSG00000275566|ENSG00000275436|ENSG00000275596	"ENST00000613952,ENST00000614727,ENST00000622343|ENST00000619771|ENST00000621461,ENST00000617820,ENST00000617258,ENST00000618906|ENST00000611821,ENST00000622627|ENST00000610716,ENST00000619911,ENST00000610591|ENST00000612504|ENST00000618443|ENST00000619637,ENST00000618955,ENST00000618013|ENST00000612415,ENST00000618560,ENST00000620450|ENST00000610861|ENST00000616505,ENST00000613612|ENST0000062028…	"ENSP00000483805,ENSP00000483792,ENSP00000481218|ENSP00000478241|ENSP00000481696,ENSP00000484145,ENSP00000483572,ENSP00000479514|ENSP00000484459,ENSP00000480400|ENSP00000482441,ENSP00000477859,ENSP00000485016|ENSP00000477690|ENSP00000484843|ENSP00000478491,ENSP00000481043,ENSP00000477525|ENSP00000481576,ENSP00000479259,ENSP00000478631|ENSP00000481461|ENSP00000481311,ENSP00000482565|ENSP0000047805…	KIR2DS2|KIR2DS4|KIR2DL2|KIR2DL3|KIR3DS1|KIR2DL1|KIR2DS5|KIR2DL4|KIR3DL1|KIR3DL3|KIR3DL2|KIR2DL5B|KIR2DL5A	-2.31636	0.00577706	NA	NA	NA	NA	NA	NA
PH_hs_0008845	CNTFR-AS1	Homo sapiens CNTFR antisense RNA 1 (CNTFR-AS1)	1	415056	NR_024369	-	NA	NA	NA	CNTFR-AS1	-2.31432	0.00870978	NA	NA	NA	NA	NA	NA
PH_hs_0002926	ALPI	"Homo sapiens alkaline phosphatase, intestinal (ALPI)"	1	248	NM_001631	NP_001622.2	ENSG00000163295	"ENST00000295463,ENST00000457560"	"ENSP00000295463,ENSP00000413068"	ALPI	-2.30975	4.41e-06	NA	NA	NA	NA	NA	NA
PH_hs_0000371	EPHB3	Homo sapiens EPH receptor B3 (EPHB3)	1	2049	NM_004443	NP_004434.2	ENSG00000182580	"ENST00000330394,ENST00000482987,ENST00000473079"	ENSP00000332118	EPHB3	2.07928	0.000835835	EPHB3	1.72995	0.00048462	EPHB3	1.51991	0.00204496
PH_hs_0042635	OR51G1	"Homo sapiens olfactory receptor, family 51, subfamily G, member 1 (gene/pseudogene)"	1	79324	NM_001005237	NP_001005237.1	ENSG00000176879	ENST00000321961	ENSP00000322546	OR51G1	-2.3087	0.00360002	NA	NA	NA	NA	NA	NA
PH_hs_0022904	KIAA1217	Homo sapiens KIAA1217 (KIAA1217)	1	56243	"NM_001098500,NM_019590"	"NP_001091970.1,NP_062536.2"	ENSG00000120549	"ENST00000376462,ENST00000481700,ENST00000376456,ENST00000376454,ENST00000438429,ENST00000307544,ENST00000396446,ENST00000396445,ENST00000376451,ENST00000460373,ENST00000492009,ENST00000458595,ENST00000376452,ENST00000430453"	"ENSP00000365645,ENSP00000365639,ENSP00000365637,ENSP00000404798,ENSP00000302343,ENSP00000379723,ENSP00000379722,ENSP00000365634,ENSP00000392625,ENSP00000365635,ENSP00000389680"	KIAA1217	-2.30466	0.000102638	NA	NA	NA	NA	NA	NA
PH_hs_0031653	LIMS2	Homo sapiens LIM and senescent cell antigen-like domains 2 (LIMS2)	1	55679	"NM_001136037,NM_001256542,NM_001161404,NM_001161403,NM_017980"	"NP_001129509.2,NP_001243471.1,NP_001154876.1,NP_001154875.1,NP_060450.2"	ENSG00000072163	"ENST00000426981,ENST00000469300,ENST00000494613,ENST00000409286,ENST00000409754,ENST00000476932,ENST00000324938,ENST00000484252,ENST00000466410,ENST00000409455,ENST00000355119,ENST00000409808,ENST00000410011,ENST00000410038,ENST00000545738,ENST00000413578,ENST00000409254,ENST00000582671,ENST00000612860"	"ENSP00000397253,ENSP00000386252,ENSP00000386345,ENSP00000326888,ENSP00000386383,ENSP00000347240,ENSP00000386637,ENSP00000387002,ENSP00000386570,ENSP00000443794,ENSP00000388611,ENSP00000386907,ENSP00000484949"	NA	NA	NA	LIMS2	1.6159	0.016709	LIMS2	1.51948	0.0118632
PH_hs_0042541	OR5AU1	"Homo sapiens olfactory receptor, family 5, subfamily AU, member 1 (OR5AU1)"	1	390445	NM_001004731	NP_001004731.1	ENSG00000169327	ENST00000304418	ENSP00000302057	OR5AU1	-2.29695	0.000771557	NA	NA	NA	NA	NA	NA
PH_hs_0049496	KRTAP5-11|KRTAP5-2|KRTAP5-10	Homo sapiens keratin associated protein 5-11 (KRTAP5-11)|Homo sapiens keratin associated protein 5-2 (KRTAP5-2)|Homo sapiens keratin associated protein 5-10 (KRTAP5-10)	4	440051|440021|387273	NM_001005405|NM_001004325|NM_001012710	NP_001005405.1|NP_001004325.1|NP_001012728.1	ENSG00000204571|ENSG00000278489|ENSG00000204572	"ENST00000398530,ENST00000526239,ENST00000617152,ENST00000616086|ENST00000612541|ENST00000398531,ENST00000619191,ENST00000630219,ENST00000376536"	"ENSP00000381541,ENSP00000481216,ENSP00000478101|ENSP00000484511|ENSP00000381542,ENSP00000481166,ENSP00000486941,ENSP00000365719"	KRTAP5-11|KRTAP5-2|KRTAP5-10	-2.29338	0.00217281	NA	NA	NA	NA	NA	NA
PH_hs_0045067	ABCC5	"Homo sapiens ATP-binding cassette, sub-family C (CFTR/MRP)"	1	10057	NM_001023587	NP_001018881.1	ENSG00000114770	"ENST00000334444,ENST00000437205,ENST00000443497,ENST00000476402,ENST00000492216,ENST00000427120,ENST00000443376,ENST00000392579,ENST00000382494,ENST00000438979,ENST00000437341,ENST00000446941,ENST00000265586"	"ENSP00000333926,ENSP00000403510,ENSP00000404302,ENSP00000404809,ENSP00000416840,ENSP00000376358,ENSP00000371934,ENSP00000409913,ENSP00000399726,ENSP00000390911,ENSP00000265586"	NA	NA	NA	NA	NA	NA	ABCC5	1.51897	0.000788929
PH_hs_0009245	C1QTNF7	Homo sapiens C1q and tumor necrosis factor related protein 7 (C1QTNF7)	1	114905	"NM_031911,NM_001135171,NM_001135170"	"NP_114117.1,NP_001128643.1,NP_001128642.1"	ENSG00000163145	"ENST00000397700,ENST00000295297,ENST00000512144,ENST00000510958,ENST00000382383,ENST00000444304,ENST00000429690"	"ENSP00000380812,ENSP00000295297,ENSP00000371820,ENSP00000388914,ENSP00000410722"	C1QTNF7	-2.28706	0.00787521	NA	NA	NA	NA	NA	NA
PH_hs_0060290	NOTCH2	Homo sapiens notch 2 (NOTCH2)	1	4853	NM_001200001	NP_001186930.1	ENSG00000134250	"ENST00000256646,ENST00000493703,ENST00000478864,ENST00000479412,ENST00000602566,ENST00000489731,ENST00000612822,ENST00000579475"	"ENSP00000256646,ENSP00000473427,ENSP00000479088,ENSP00000477065"	NOTCH2	-2.28626	0.00368723	NA	NA	NA	NA	NA	NA
PH_hs_0048669	TMEM82	Homo sapiens transmembrane protein 82 (TMEM82)	1	388595	NM_001013641	NP_001013663.1	ENSG00000162460	"ENST00000375782,ENST00000465575"	ENSP00000364938	TMEM82	-2.28387	0.0119682	NA	NA	NA	NA	NA	NA
PH_hs_0032638	AQP4	Homo sapiens aquaporin 4 (AQP4)	1	361	"NM_004028,NM_001650"	"NP_004019.1,NP_001641.1"	ENSG00000171885	"ENST00000383168,ENST00000581374,ENST00000440832,ENST00000583022,ENST00000584088,ENST00000578776,ENST00000383170,ENST00000622234"	"ENSP00000372654,ENSP00000462597,ENSP00000393121,ENSP00000462075,ENSP00000372656,ENSP00000484446"	NA	NA	NA	AQP4	1.62083	0.000109644	AQP4	1.51867	4.05e-05
PH_hs_0047999	ESRRB	Homo sapiens estrogen-related receptor beta (ESRRB)	1	2103	NM_004452	NP_004443.3	ENSG00000119715	"ENST00000512784,ENST00000505752,ENST00000507951,ENST00000380887,ENST00000556177,ENST00000509323,ENST00000611036,ENST00000509242"	"ENSP00000424992,ENSP00000423004,ENSP00000370270,ENSP00000451658,ENSP00000422488"	ESRRB	-2.27397	0.00256386	NA	NA	NA	NA	NA	NA
PH_hs_0013082	ANKRD36BP1	Homo sapiens ankyrin repeat domain 36B pseudogene 1 (ANKRD36BP1)	1	84832	NR_026844	-	ENSG00000214262	"ENST00000358576,ENST00000604892"		ANKRD36BP1	-2.27377	0.00394063	ANKRD36BP1	-2.53012	0.011911	NA	NA	NA
PH_hs_0036685	MC2R	Homo sapiens melanocortin 2 receptor (adrenocorticotropic hormone)	1	4158	NM_000529	NP_000520.1	ENSG00000185231	"ENST00000327606,ENST00000399821"	"ENSP00000333821,ENSP00000382718"	MC2R	-2.26931	0.0326971	NA	NA	NA	NA	NA	NA
PH_hs_0026764	KRT76	"Homo sapiens keratin 76, type II (KRT76)"	1	51350	NM_015848	NP_056932.2	ENSG00000185069	ENST00000332411	ENSP00000330101	KRT76	-2.26164	0.00553725	NA	NA	NA	NA	NA	NA
PH_hs_0008797	H2AFX	"Homo sapiens H2A histone family, member X (H2AFX)"	1	3014	NM_002105	NP_002096.1	ENSG00000188486	"ENST00000530167,ENST00000375167"	"ENSP00000434024,ENSP00000364310"	H2AFX	1.57242	3.77e-06	H2AFX	1.58043	0.00117001	H2AFX	1.51745	0.000153702
PH_hs_0028383	NMU	Homo sapiens neuromedin U (NMU)	1	10874	NM_006681	NP_006672.1	ENSG00000109255	"ENST00000511469,ENST00000264218,ENST00000505262,ENST00000507338,ENST00000515325,ENST00000509371"	"ENSP00000422399,ENSP00000264218,ENSP00000424246,ENSP00000422870"	NA	NA	NA	NA	NA	NA	NMU	1.51617	0.00123439
PH_hs_0045917	LPPR4	Homo sapiens lipid phosphate phosphatase-related protein type 4 (LPPR4)	1	9890	"NM_001166252,NM_014839"	"NP_001159724.1,NP_055654.2"	ENSG00000117600	"ENST00000370185,ENST00000370184,ENST00000457765"	"ENSP00000359204,ENSP00000359203,ENSP00000394913"	NA	NA	NA	LPPR4	1.74287	0.00277155	LPPR4	1.51574	0.0156995
PH_hs_0060459	FCGR1B	"Homo sapiens Fc fragment of IgG, high affinity Ib, receptor (CD64)"	1	2210	NM_001244910	NP_001231839.1	ENSG00000198019	"ENST00000453173,ENST00000616817,ENST00000369384,ENST00000472543,ENST00000615565,ENST00000471609,ENST00000369383,ENST00000369178,ENST00000466915,ENST00000623603"	"ENSP00000478655,ENSP00000358391,ENSP00000479641,ENSP00000358390,ENSP00000481411,ENSP00000485498"	FCGR1B	-2.24108	0.00361737	NA	NA	NA	NA	NA	NA
PH_hs_0000212	GDF5	Homo sapiens growth differentiation factor 5 (GDF5)	1	8200	NM_000557	NP_000548.2	ENSG00000125965	"ENST00000374369,ENST00000374372"	"ENSP00000363489,ENSP00000363492"	GDF5	-2.23769	0.00398465	NA	NA	NA	NA	NA	NA
PH_hs_0014995	METTL7A	Homo sapiens methyltransferase like 7A (METTL7A)	1	25840	NM_014033	NP_054752.3	ENSG00000185432	"ENST00000548553,ENST00000550502,ENST00000547104,ENST00000550097,ENST00000332160"	"ENSP00000448785,ENSP00000450239,ENSP00000447542,ENSP00000448286,ENSP00000331787"	NA	NA	NA	METTL7A	1.61448	2.66e-05	METTL7A	1.5153	0.00225025
PH_hs_0031977	BRSK2	Homo sapiens BR serine/threonine kinase 2 (BRSK2)	1	9024	"NM_001256630,NM_001256629,NM_003957,NM_001256627,NR_046331"	"NP_001243559.1,NP_001243558.1,NP_003948.2,NP_001243556.1,-"	ENSG00000174672	"ENST00000308219,ENST00000529433,ENST00000528841,ENST00000531197,ENST00000526678,ENST00000528596,ENST00000524702,ENST00000528710,ENST00000382179,ENST00000529951,ENST00000531078,ENST00000533606,ENST00000526768,ENST00000531932,ENST00000544817"	"ENSP00000310697,ENSP00000433684,ENSP00000432000,ENSP00000431152,ENSP00000433370,ENSP00000434075,ENSP00000432672,ENSP00000433235,ENSP00000371614,ENSP00000432252,ENSP00000436474,ENSP00000445168"	NA	NA	NA	NA	NA	NA	BRSK2	1.51233	0.0170905
PH_hs_0010645	PTPRH	"Homo sapiens protein tyrosine phosphatase, receptor type, H (PTPRH)"	1	5794	"NM_002842,NM_001161440"	"NP_002833.4,NP_001154912.2"	ENSG00000080031	"ENST00000376350,ENST00000263434,ENST00000588559,ENST00000586852,ENST00000586310,ENST00000588370,ENST00000587662"	"ENSP00000365528,ENSP00000263434"	PTPRH	-2.23224	0.00663366	NA	NA	NA	NA	NA	NA
PH_hs_0021991	CXXC4	Homo sapiens CXXC finger protein 4 (CXXC4)	1	80319	NM_025212	NP_079488.2	ENSG00000168772	"ENST00000394767,ENST00000466963,ENST00000515509"	ENSP00000378248	CXXC4	1.68099	0.00980926	CXXC4	1.54064	0.0318401	CXXC4	1.50785	0.0128705
PH_hs_0026364	RIC3	Homo sapiens RIC3 acetylcholine receptor chaperone (RIC3)	1	79608	"NM_001206672,NM_001206671,NM_001135109,NM_024557,NR_045405"	"NP_001193601.1,NP_001193600.1,NP_001128581.1,NP_078833.3,-"	ENSG00000166405	"ENST00000335425,ENST00000343202,ENST00000309737,ENST00000526962,ENST00000524799,ENST00000530060,ENST00000528463,ENST00000425599,ENST00000531450,ENST00000529271,ENST00000529035,ENST00000419822"	"ENSP00000333988,ENSP00000344904,ENSP00000308820,ENSP00000434787,ENSP00000435244,ENSP00000395320,ENSP00000431658,ENSP00000404415"	NA	NA	NA	NA	NA	NA	RIC3	1.50688	0.00519547
PH_hs_0048625	CENPJ	Homo sapiens centromere protein J (CENPJ)	1	55835	"NM_018451,NR_047595,NR_047594"	"NP_060921.3,-,-"	ENSG00000151849	"ENST00000381884,ENST00000471870,ENST00000493190,ENST00000418179,ENST00000616936,ENST00000545981"	"ENSP00000371308,ENSP00000399334,ENSP00000477511,ENSP00000441090"	CENPJ	-2.2276	0.0119625	NA	NA	NA	NA	NA	NA
PH_hs_0042795	OR2AG2	"Homo sapiens olfactory receptor, family 2, subfamily AG, member 2 (OR2AG2)"	1	338755	NM_001004490	NP_001004490.1	ENSG00000188124	ENST00000338569	ENSP00000342697	OR2AG2	-2.2222	0.002503	NA	NA	NA	NA	NA	NA
PH_hs_0008594	GNMT	Homo sapiens glycine N-methyltransferase (GNMT)	1	27232	NM_018960	NP_061833.1	ENSG00000124713	ENST00000372808	ENSP00000361894	NA	NA	NA	GNMT	2.11218	0.00271417	GNMT	1.50659	0.0215586
PH_hs_0044840	LHFPL3	Homo sapiens lipoma HMGIC fusion partner-like 3 (LHFPL3)	1	375612	NM_199000	NP_945351.1	ENSG00000187416	"ENST00000424859,ENST00000401970"	"ENSP00000393128,ENSP00000385374"	LHFPL3	1.50223	3.55e-05	LHFPL3	1.81464	0.00023314	LHFPL3	1.50488	1.04e-05
PH_hs_0007987	LINC01107	Homo sapiens long intergenic non-protein coding RNA 1107 (LINC01107)	1	151171	NR_037809	-	NA	NA	NA	LINC01107	-2.21103	0.00318182	NA	NA	NA	NA	NA	NA
PH_hs_0005218	OCIAD2	Homo sapiens OCIA domain containing 2 (OCIAD2)	1	132299	"NM_001014446,NM_152398"	"NP_001014446.1,NP_689611.1"	ENSG00000145247	"ENST00000508632,ENST00000514576,ENST00000508069,ENST00000273860,ENST00000506226,ENST00000381464,ENST00000512087,ENST00000510159,ENST00000514155,ENST00000620187"	"ENSP00000423014,ENSP00000273860,ENSP00000370873,ENSP00000425452,ENSP00000483997"	OCIAD2	-2.20702	0.0136847	NA	NA	NA	NA	NA	NA
PH_hs_0061568	PRG4	Homo sapiens proteoglycan 4 (PRG4)	1	10216	"NM_001127710,NM_001127709,NM_001127708,NM_005807"	"NP_001121182.2,NP_001121181.2,NP_001121180.2,NP_005798.3"	ENSG00000116690	"ENST00000533951,ENST00000367482,ENST00000445192,ENST00000367483,ENST00000367485"	"ENSP00000431330,ENSP00000356452,ENSP00000399679,ENSP00000356453,ENSP00000356455"	PRG4	-2.2064	0.00444404	NA	NA	NA	NA	NA	NA
PH_hs_0047518	FAM26E	"Homo sapiens family with sequence similarity 26, member E (FAM26E)"	1	254228	NM_153711	NP_714922.1	ENSG00000178033	ENST00000368599	ENSP00000357588	FAM26E	-2.20248	0.0310941	NA	NA	NA	NA	NA	NA
PH_hs_0032545	ALS2CL	Homo sapiens ALS2 C-terminal like (ALS2CL)	1	259173	"NM_182775,NM_001190707,NM_147129,NR_033815"	"NP_877576.1,NP_001177636.1,NP_667340.2,-"	ENSG00000178038	"ENST00000486301,ENST00000318962,ENST00000434140,ENST00000415953,ENST00000383742,ENST00000431015,ENST00000450172,ENST00000423707,ENST00000498817,ENST00000473484"	"ENSP00000313670,ENSP00000405335,ENSP00000413223,ENSP00000373248,ENSP00000395749"	ALS2CL	-2.20085	0.0155906	NA	NA	NA	NA	NA	NA
PH_hs_0061832	ACSL6	Homo sapiens acyl-CoA synthetase long-chain family member 6 (ACSL6)	1	23305	"NM_001205251,NM_001205250,NM_001205247,NM_001009185,NM_015256,NM_001205248"	"NP_001192180.1,NP_001192179.1,NP_001192176.1,NP_001009185.1,NP_056071.2,NP_001192177.1"	ENSG00000164398	"ENST00000379264,ENST00000379255,ENST00000296869,ENST00000493861,ENST00000379246,ENST00000379244,ENST00000379240,ENST00000431707,ENST00000492156,ENST00000484870,ENST00000434099,ENST00000489047,ENST00000430403,ENST00000419502,ENST00000416557,ENST00000414078,ENST00000441995,ENST00000477640,ENST00000469164,ENST00000357096,ENST00000543479"	"ENSP00000368566,ENSP00000368557,ENSP00000296869,ENSP00000368548,ENSP00000368546,ENSP00000368542,ENSP00000413329,ENSP00000397507,ENSP00000398423,ENSP00000388424,ENSP00000398381,ENSP00000394810,ENSP00000389189,ENSP00000349608,ENSP00000442124"	NA	NA	NA	ACSL6	1.69275	0.0160297	ACSL6	1.50441	0.00565284
PH_hs_0049183	GDPD1	Homo sapiens glycerophosphodiester phosphodiesterase domain containing 1 (GDPD1)	1	284161	"NM_001165993,NM_182569"	"NP_001159465.1,NP_872375.2"	ENSG00000153982	"ENST00000578026,ENST00000284116,ENST00000581140,ENST00000579020,ENST00000581276,ENST00000583543,ENST00000579076"	"ENSP00000462895,ENSP00000284116,ENSP00000463273,ENSP00000463818,ENSP00000464690,ENSP00000464351"	NA	NA	NA	GDPD1	1.5396	0.00604062	GDPD1	1.50327	0.0119498
PH_hs_0005223	PKLR	"Homo sapiens pyruvate kinase, liver and RBC (PKLR)"	1	5313	"NM_181871,NM_000298"	"NP_870986.1,NP_000289.1"	ENSG00000262785	"ENST00000571194,ENST00000572740,ENST00000573938"	"ENSP00000461487,ENSP00000459921,ENSP00000459447"	PKLR	-2.19929	0.00185942	NA	NA	NA	NA	NA	NA
PH_hs_0024615	PTPN7	"Homo sapiens protein tyrosine phosphatase, non-receptor type 7 (PTPN7)"	1	5778	"NM_001199797,NM_080588,NM_002832,NR_037664,NR_037663"	"NP_001186726.1,NP_542155.1,NP_002823.3,-,-"	ENSG00000143851	"ENST00000367279,ENST00000309017,ENST00000495688,ENST00000462815,ENST00000496197,ENST00000480836,ENST00000477554,ENST00000492977,ENST00000477625,ENST00000479092,ENST00000476061,ENST00000467283,ENST00000464870,ENST00000435759,ENST00000486116,ENST00000491584,ENST00000492451,ENST00000468385,ENST00000629151"	"ENSP00000356248,ENSP00000309116,ENSP00000420506,ENSP00000419196,ENSP00000419523,ENSP00000419733,ENSP00000418416,ENSP00000418129,ENSP00000419993,ENSP00000418837,ENSP00000420434,ENSP00000406042,ENSP00000417350,ENSP00000417410,ENSP00000485691"	PTPN7	-2.19343	0.00508448	NA	NA	NA	NA	NA	NA
PH_hs_0004662	NFKBIA	"Homo sapiens nuclear factor of kappa light polypeptide gene enhancer in B-cells inhibitor, alpha (NFKBIA)"	1	4792	NM_020529	NP_065390.1	ENSG00000100906	"ENST00000216797,ENST00000554001,ENST00000557140,ENST00000557389,ENST00000555371,ENST00000557100,ENST00000556664,ENST00000557459,ENST00000555629,ENST00000553342"	"ENSP00000216797,ENSP00000450537,ENSP00000451257,ENSP00000450514,ENSP00000451281"	NFKBIA	-1.81442	0.000247971	NA	NA	NA	NFKBIA	-1.50176	0.00397045
PH_hs_0062172	CNTNAP3	Homo sapiens contactin associated protein-like 3 (CNTNAP3)	1	79937	NM_033655	NP_387504.2	ENSG00000276386	ENST00000617175		CNTNAP3	-2.1932	0.0167626	NA	NA	NA	NA	NA	NA
PH_hs_0012648	POU2F3	Homo sapiens POU class 2 homeobox 3 (POU2F3)	1	25833	"NM_001244682,NM_014352"	"NP_001231611.1,NP_055167.2"	ENSG00000137709	"ENST00000260264,ENST00000543440,ENST00000533620,ENST00000606153,ENST00000532638,ENST00000532663,ENST00000529039"	"ENSP00000260264,ENSP00000441687,ENSP00000435738,ENSP00000453150"	POU2F3	-2.18599	0.00323485	NA	NA	NA	NA	NA	NA
PH_hs_0031730	CDRT15L2	Homo sapiens CMT1A duplicated region transcript 15-like 2 (CDRT15L2)	1	256223	NM_001190790	NP_001177719.1	ENSG00000214819	ENST00000399044	ENSP00000382000	CDRT15L2	-2.1851	0.020579	NA	NA	NA	NA	NA	NA
PH_hs_0049023	EYA4	Homo sapiens EYA transcriptional coactivator and phosphatase 4 (EYA4)	1	2070	"NM_172103,NM_004100,NM_172105"	"NP_742101.2,NP_004091.3,NP_742103.1"	ENSG00000112319	"ENST00000452339,ENST00000430974,ENST00000367895,ENST00000441015,ENST00000355286,ENST00000531901,ENST00000525849,ENST00000531861,ENST00000431403,ENST00000421413,ENST00000525614,ENST00000497350,ENST00000532518,ENST00000355167"	"ENSP00000395916,ENSP00000388670,ENSP00000356870,ENSP00000347434,ENSP00000432770,ENSP00000433219,ENSP00000404558,ENSP00000347294"	EYA4	-2.46131	6.78e-05	NA	NA	NA	EYA4	-1.50563	0.021154
PH_hs_0028142	SERPINA1	"Homo sapiens serpin peptidase inhibitor, clade A (alpha-1 antiproteinase, antitrypsin)"	1	5265	"NM_001127707,NM_001127706,NM_001127705,NM_001127704,NM_001127703,NM_001127702,NM_001127701,NM_001127700,NM_001002236,NM_001002235,NM_000295"	"NP_001121179.1,NP_001121178.1,NP_001121177.1,NP_001121176.1,NP_001121175.1,NP_001121174.1,NP_001121173.1,NP_001121172.1,NP_001002236.1,NP_001002235.1,NP_000286.3"	ENSG00000277377	"ENST00000627595,ENST00000628155,ENST00000627096,ENST00000627178,ENST00000627097,ENST00000625467,ENST00000629711,ENST00000629092,ENST00000626480,ENST00000631256,ENST00000625866,ENST00000614317,ENST00000618636,ENST00000620666"	"ENSP00000486067,ENSP00000487579,ENSP00000486957,ENSP00000486302,ENSP00000485908,ENSP00000486935,ENSP00000487269,ENSP00000486654,ENSP00000486117,ENSP00000486467,ENSP00000487293,ENSP00000479923,ENSP00000480231,ENSP00000477615"	SERPINA1	-1.6885	0.00649107	NA	NA	NA	SERPINA1	-1.50861	0.00717016
PH_hs_0047238	AK2	Homo sapiens adenylate kinase 2 (AK2)	1	204	"NM_001199199,NM_013411,NR_037591"	"NP_001186128.1,NP_037543.1,-"	ENSG00000004455	"ENST00000373449,ENST00000548033,ENST00000482191,ENST00000491241,ENST00000467905,ENST00000480134,ENST00000354858,ENST00000550338,ENST00000469238,ENST00000466029,ENST00000487289,ENST00000548559,ENST00000551979,ENST00000629371,ENST00000626911"	"ENSP00000362548,ENSP00000449003,ENSP00000447082,ENSP00000450109,ENSP00000346921,ENSP00000450008,ENSP00000446849,ENSP00000486507,ENSP00000486342"	AK2	-1.60057	0.00209338	NA	NA	NA	AK2	-1.50928	0.0226281
PH_hs_0030672	HSP90B1|HSP90B2P	Homo sapiens heat shock protein 90kDa beta (Grp94)|Homo sapiens heat shock protein 90kDa beta (Grp94)	4	7184|7190	NM_003299|NR_073383	NP_003290.1|-	ENSG00000166598	"ENST00000549334,ENST00000299767,ENST00000548622,ENST00000540297,ENST00000548462,ENST00000550479,ENST00000551983,ENST00000552051,ENST00000550595,ENST00000614327"	"ENSP00000446748,ENSP00000299767,ENSP00000446266,ENSP00000450215,ENSP00000477660"	NA	NA	NA	HSP90B1|HSP90B2P	-1.84466	3.72e-05	HSP90B1|HSP90B2P	-1.51364	0.0024553
PH_hs_0047948	KATNAL2	Homo sapiens katanin p60 subunit A-like 2 (KATNAL2)	1	83473	NM_031303	NP_112593.2	ENSG00000167216	"ENST00000592005,ENST00000585469,ENST00000245121,ENST00000356157,ENST00000585383,ENST00000588433,ENST00000586198,ENST00000591522"	"ENSP00000467610,ENSP00000466674,ENSP00000245121,ENSP00000348478,ENSP00000464779,ENSP00000466302,ENSP00000467488"	KATNAL2	-2.17395	0.00197228	NA	NA	NA	NA	NA	NA
PH_hs_0048381	MUC15	"Homo sapiens mucin 15, cell surface associated (MUC15)"	1	143662	"NM_001135092,NM_001135091,NM_145650"	"NP_001128564.1,NP_001128563.1,NP_663625.2"	ENSG00000169550	"ENST00000455601,ENST00000529533,ENST00000527569,ENST00000436318,ENST00000281268"	"ENSP00000397339,ENSP00000431983,ENSP00000431945,ENSP00000416753,ENSP00000281268"	MUC15	-2.17277	0.0119664	NA	NA	NA	NA	NA	NA
PH_hs_0063476	NGEF	Homo sapiens neuronal guanine nucleotide exchange factor (NGEF)	1	25791	"NM_001114090,NM_019850"	"NP_001107562.1,NP_062824.2"	ENSG00000066248	"ENST00000264051,ENST00000373552,ENST00000424488,ENST00000489127,ENST00000461944,ENST00000416114,ENST00000420650,ENST00000409079,ENST00000414326"	"ENSP00000264051,ENSP00000362653,ENSP00000387591,ENSP00000401063,ENSP00000387033,ENSP00000405053"	NA	NA	NA	NA	NA	NA	NGEF	-1.51507	0.00120966
PH_hs_0014314	MORC1	Homo sapiens MORC family CW-type zinc finger 1 (MORC1)	1	27136	NM_014429	NP_055244.3	ENSG00000114487	"ENST00000232603,ENST00000483760"	"ENSP00000232603,ENSP00000417282"	MORC1	-2.17189	0.0116631	NA	NA	NA	NA	NA	NA
PH_hs_0045843	SPN	Homo sapiens sialophorin (SPN)	1	6693	"NM_003123,NM_001030288"	"NP_003114.1,NP_001025459.1"	ENSG00000197471	ENST00000360121	ENSP00000353238	SPN	-2.16876	0.0135176	NA	NA	NA	NA	NA	NA
PH_hs_0040357	SERPINC1	"Homo sapiens serpin peptidase inhibitor, clade C (antithrombin)"	1	462	NM_000488	NP_000479.1	ENSG00000117601	"ENST00000367698,ENST00000487183,ENST00000494024,ENST00000617423"	"ENSP00000356671,ENSP00000478688"	SERPINC1	-2.16472	0.00286009	NA	NA	NA	NA	NA	NA
PH_hs_0014671	CHODL	Homo sapiens chondrolectin (CHODL)	1	140578	"NM_001204178,NM_001204177,NM_001204176,NM_001204175,NM_001204174,NM_024944"	"NP_001191107.1,NP_001191106.1,NP_001191105.1,NP_001191104.1,NP_001191103.1,NP_079220.2"	ENSG00000154645	"ENST00000400128,ENST00000400131,ENST00000400135,ENST00000400127,ENST00000299295,ENST00000543733,ENST00000338326"	"ENSP00000382993,ENSP00000382996,ENSP00000383001,ENSP00000382992,ENSP00000299295,ENSP00000443566,ENSP00000339975"	CHODL	-2.16408	0.00198933	NA	NA	NA	NA	NA	NA
PH_hs_0060733	RASSF5	Homo sapiens Ras association (RalGDS/AF-6)	1	83593	"NM_182665,NM_182664,NM_182663"	"NP_872606.1,NP_872605.1,NP_872604.1"	ENSG00000266094	"ENST00000579436,ENST00000580449,ENST00000581503,ENST00000577571,ENST00000605120,ENST00000605653,ENST00000581888,ENST00000579942"	"ENSP00000462099,ENSP00000462544,ENSP00000464039,ENSP00000462576,ENSP00000474142"	RASSF5	-2.16339	0.0010563	NA	NA	NA	NA	NA	NA
PH_hs_0029761	ZNF441	Homo sapiens zinc finger protein 441 (ZNF441)	1	126068	NM_152355	NP_689568.2	ENSG00000197044	"ENST00000462251,ENST00000409902,ENST00000357901"	"ENSP00000386658,ENSP00000350576"	NA	NA	NA	NA	NA	NA	ZNF441	-1.51969	0.00309704
PH_hs_0049693	DPRX	Homo sapiens divergent-paired related homeobox (DPRX)	1	503834	NM_001012728	NP_001012746.1	ENSG00000204595	ENST00000376650	ENSP00000365838	DPRX	-2.16099	0.00552086	NA	NA	NA	NA	NA	NA
PH_hs_0004181	PHEX	"Homo sapiens phosphate regulating endopeptidase homolog, X-linked (PHEX)"	1	5251	NM_000444	NP_000435.3	ENSG00000102174	"ENST00000379374,ENST00000475778"	ENSP00000368682	PHEX	-1.61562	0.00469707	PHEX	-1.59033	0.0117131	PHEX	-1.51989	0.00460952
PH_hs_0049476	OPN1LW|LOC101060233|OPN1MW2|OPN1MW	Homo sapiens opsin 1 (cone pigments)|PREDICTED: Homo sapiens medium-wave-sensitive opsin 1 (LOC101060233)|Homo sapiens opsin 1 (cone pigments)|Homo sapiens opsin 1 (cone pigments)	4	5956|101060233|728458|2652	NM_020061|XM_003960089|NM_001048181|NM_000513	NP_064445.2|XP_003960138.1|NP_001041646.1|NP_000504.1	ENSG00000102076|ENSG00000269433|ENSG00000166160|ENSG00000268221	"ENST00000369951,ENST00000463296,ENST00000442922|ENST00000599405|ENST00000369929,ENST00000488220,ENST00000430419|ENST00000595290,ENST00000595330,ENST00000596998"	"ENSP00000358967,ENSP00000402493|ENSP00000469970|ENSP00000358945,ENSP00000403023|ENSP00000472316,ENSP00000469055"	OPN1LW|LOC101060233|OPN1MW2|OPN1MW	-2.15912	0.000361888	NA	NA	NA	NA	NA	NA
PH_hs_0015863	MICAL2	"Homo sapiens microtubule associated monooxygenase, calponin and LIM domain containing 2 (MICAL2)"	1	9645	NM_014632	NP_055447.1	ENSG00000133816	"ENST00000532179,ENST00000526065,ENST00000532945,ENST00000256194,ENST00000531732,ENST00000530823,ENST00000532420,ENST00000527546,ENST00000524685,ENST00000525119,ENST00000533389,ENST00000528931,ENST00000532166,ENST00000527195,ENST00000530691,ENST00000524730,ENST00000533219,ENST00000529562,ENST00000526475,ENST00000525075,ENST00000525216,ENST00000534563,ENST00000525979,ENST00000526672,ENST0000052561…	"ENSP00000434209,ENSP00000435270,ENSP00000256194,ENSP00000434957,ENSP00000433818,ENSP00000433965,ENSP00000437229,ENSP00000433509,ENSP00000433357,ENSP00000368932,ENSP00000344894,ENSP00000441689"	NA	NA	NA	MICAL2	-1.68592	0.0127974	MICAL2	-1.52127	0.0348081
PH_hs_0025221	PPP2R1B	"Homo sapiens protein phosphatase 2, regulatory subunit A, beta (PPP2R1B)"	1	5519	"NM_001177563,NM_001177562,NM_002716"	"NP_001171034.1,NP_001171033.1,NP_002707.3"	ENSG00000137713	"ENST00000311129,ENST00000426998,ENST00000530787,ENST00000526287,ENST00000527614,ENST00000534521,ENST00000341980,ENST00000393055,ENST00000529672,ENST00000531890,ENST00000534500,ENST00000531373"	"ENSP00000311344,ENSP00000410671,ENSP00000437193,ENSP00000436626,ENSP00000343317,ENSP00000376775,ENSP00000433598,ENSP00000432666,ENSP00000434705"	PPP2R1B	-3.35455	2.97e-05	PPP2R1B	-1.6948	8.71e-05	PPP2R1B	-1.52668	9.69e-06
PH_hs_0060531	MRO	Homo sapiens maestro (MRO)	1	83876	"NM_031939,NM_001127175,NM_001127174,NM_001127176"	"NP_114145.2,NP_001120647.1,NP_001120646.1,NP_001120648.1"	ENSG00000134042	"ENST00000256425,ENST00000585524,ENST00000428869,ENST00000431965,ENST00000588444,ENST00000436348,ENST00000398439,ENST00000592966,ENST00000587291,ENST00000590988,ENST00000610511"	"ENSP00000256425,ENSP00000465783,ENSP00000409509,ENSP00000392614,ENSP00000465653,ENSP00000397900,ENSP00000381465,ENSP00000467427,ENSP00000466218,ENSP00000482576"	MRO	-2.15473	0.000741679	NA	NA	NA	NA	NA	NA
PH_hs_0037242	MALAT1	Homo sapiens metastasis associated lung adenocarcinoma transcript 1 (non-protein coding)	1	378938	NR_002819	-	ENSG00000251562	"ENST00000534336,ENST00000619449,ENST00000620902,ENST00000617791,ENST00000544868,ENST00000610481,ENST00000508832,ENST00000616527,ENST00000618925,ENST00000620465,ENST00000612781,ENST00000618132,ENST00000613376,ENST00000610851,ENST00000618227,ENST00000617489,ENST00000616691"		MALAT1	-2.05036	0.000253407	MALAT1	-1.56992	0.00458088	MALAT1	-1.52834	0.00939403
PH_hs_0061273	HAS2	Homo sapiens hyaluronan synthase 2 (HAS2)	1	3037	NM_005328	NP_005319.1	ENSG00000170961	ENST00000303924	ENSP00000306991	NA	NA	NA	HAS2	-1.65855	0.000627025	HAS2	-1.52885	0.000356917
PH_hs_0000274	PTX3	"Homo sapiens pentraxin 3, long (PTX3)"	1	5806	NM_002852	NP_002843.2	ENSG00000163661	ENST00000295927	ENSP00000295927	PTX3	-1.72128	0.000714338	PTX3	-1.54483	0.0002366	PTX3	-1.53156	0.000395664
PH_hs_0062055	OR10G9|OR10G8|OR10G7|OR10G4	"Homo sapiens olfactory receptor, family 10, subfamily G, member 9 (OR10G9)|Homo sapiens olfactory receptor, family 10, subfamily G, member 8 (OR10G8)|Homo sapiens olfactory receptor, family 10, subfamily G, member 7 (OR10G7)|Homo sapiens olfactory receptor, family 10, subfamily G, member 4 (OR10G4)"	4	219870|219869|390265|390264	NM_001001953|NM_001004464|NM_001004463|NM_001004462	NP_001001953.1|NP_001004464.1|NP_001004463.1|NP_001004462.1	ENSG00000236981|ENSG00000234560|ENSG00000182634|ENSG00000254737	ENST00000375024|ENST00000431524|ENST00000330487|ENST00000320891	ENSP00000364164|ENSP00000389072|ENSP00000329689|ENSP00000325076	OR10G9|OR10G8|OR10G7|OR10G4	-2.13676	0.000294909	NA	NA	NA	NA	NA	NA
PH_hs_0018221	RGL3	Homo sapiens ral guanine nucleotide dissociation stimulator-like 3 (RGL3)	1	57139	"NM_001161616,NM_001035223"	"NP_001155088.2,NP_001030300.3"	ENSG00000205517	"ENST00000562663,ENST00000563726,ENST00000566153,ENST00000380456,ENST00000568628,ENST00000393423,ENST00000566919,ENST00000589032,ENST00000453604,ENST00000565895,ENST00000569439,ENST00000561687,ENST00000567431,ENST00000563436,ENST00000567080,ENST00000568420,ENST00000561570"	"ENSP00000454678,ENSP00000455922,ENSP00000369823,ENSP00000377075,ENSP00000466669,ENSP00000464876,ENSP00000456429"	RGL3	-2.13639	0.00919824	RGL3	-1.54462	0.00935928	NA	NA	NA
PH_hs_0049477	HBA2|HBA1	"Homo sapiens hemoglobin, alpha 2 (HBA2)|Homo sapiens hemoglobin, alpha 1 (HBA1)"	4	3040|3039	NM_000517|NM_000558	NP_000508.1|NP_000549.1	ENSG00000188536|ENSG00000206172	"ENST00000251595,ENST00000397806,ENST00000482565,ENST00000484216|ENST00000320868,ENST00000472694,ENST00000397797,ENST00000487791"	"ENSP00000251595,ENSP00000380908|ENSP00000322421,ENSP00000380899"	HBA2|HBA1	-2.1354	0.00147092	NA	NA	NA	NA	NA	NA
PH_hs_0019304	PRDM7	Homo sapiens PR domain containing 7 (PRDM7)	1	11105	NM_001098173	NP_001091643.1	ENSG00000126856	"ENST00000325921,ENST00000449207,ENST00000568473,ENST00000564210,ENST00000569206"	"ENSP00000396732,ENSP00000455390,ENSP00000457667"	PRDM7	-2.12862	0.00303545	NA	NA	NA	NA	NA	NA
PH_hs_0043644	ATP1A1-AS1	Homo sapiens ATP1A1 antisense RNA 1 (ATP1A1-AS1)	1	84852	"NR_024125,NR_024126,NR_024124"	"-,-,-"	ENSG00000203865	"ENST00000608511,ENST00000493908,ENST00000369491,ENST00000369492"		ATP1A1-AS1	-2.12089	7.48e-05	NA	NA	NA	NA	NA	NA
PH_hs_0061618	FOXI1	Homo sapiens forkhead box I1 (FOXI1)	1	2299	"NM_012188,NM_144769"	"NP_036320.2,NP_658982.1"	ENSG00000168269	"ENST00000306268,ENST00000449804"	"ENSP00000304286,ENSP00000415483"	FOXI1	-2.12029	0.00633917	NA	NA	NA	NA	NA	NA
PH_hs_0019663	PTGFRN	Homo sapiens prostaglandin F2 receptor inhibitor (PTGFRN)	1	5738	NM_020440	NP_065173.2	ENSG00000134247	"ENST00000393203,ENST00000496699,ENST00000497385"	ENSP00000376899	NA	NA	NA	PTGFRN	-1.67969	0.0141895	PTGFRN	-1.53227	0.009989
PH_hs_0022316	COL22A1	"Homo sapiens collagen, type XXII, alpha 1 (COL22A1)"	1	169044	NM_152888	NP_690848.1	ENSG00000169436	"ENST00000341807,ENST00000303045,ENST00000487854,ENST00000522546,ENST00000517515,ENST00000484387,ENST00000435777"	"ENSP00000303153,ENSP00000428244,ENSP00000387655"	NA	NA	NA	NA	NA	NA	COL22A1	-1.5333	0.0391174
PH_hs_0039838	MIR155HG	Homo sapiens MIR155 host gene (MIR155HG)	1	114614	NR_001458	-	ENSG00000234883	ENST00000456917		NA	NA	NA	MIR155HG	-2.62516	0.00547055	MIR155HG	-1.53409	0.035513
PH_hs_0031208	C5orf60	Homo sapiens chromosome 5 open reading frame 60 (C5orf60)	1	285679	NM_001142306	NP_001135778.1	NA	NA	NA	C5orf60	-2.10338	0.0113623	NA	NA	NA	NA	NA	NA
PH_hs_0007335	LOC389332	Homo sapiens uncharacterized LOC389332 (LOC389332)	1	389332	NR_024418	-	ENSG00000271824	ENST00000607574		LOC389332	-2.10338	0.000110712	NA	NA	NA	NA	NA	NA
PH_hs_0047810	POM121L2	Homo sapiens POM121 transmembrane nucleoporin-like 2 (POM121L2)	1	94026	NM_033482	NP_258443.2	ENSG00000158553	"ENST00000444565,ENST00000429945"	"ENSP00000392726,ENSP00000415181"	POM121L2	-2.10308	0.0388604	NA	NA	NA	NA	NA	NA
PH_hs_0047098	SLC15A5	"Homo sapiens solute carrier family 15, member 5 (SLC15A5)"	1	729025	NM_001170798	NP_001164269.1	ENSG00000188991	ENST00000344941	ENSP00000340402	SLC15A5	-2.10252	0.00992377	NA	NA	NA	NA	NA	NA
PH_hs_0030475	JRK	Homo sapiens Jrk homolog (mouse)	1	8629	NM_003724	NP_003715.3	ENSG00000234616	"ENST00000614134,ENST00000615982,ENST00000571961,ENST00000506774,ENST00000503272,ENST00000591357,ENST00000591180,ENST00000587883,ENST00000585503,ENST00000587499,ENST00000612905"	"ENSP00000485390,ENSP00000483808,ENSP00000461610,ENSP00000482585,ENSP00000482410"	JRK	-2.10076	0.0176652	NA	NA	NA	NA	NA	NA
PH_hs_0042692	OR5M8	"Homo sapiens olfactory receptor, family 5, subfamily M, member 8 (OR5M8)"	1	219484	NM_001005282	NP_001005282.1	ENSG00000181371	ENST00000327216	ENSP00000323354	OR5M8	-2.0974	0.011896	NA	NA	NA	NA	NA	NA
PH_hs_0043869	FTH1	"Homo sapiens ferritin, heavy polypeptide 1 (FTH1)"	1	2495	NM_002032	NP_002023.2	ENSG00000167996	"ENST00000529191,ENST00000529631,ENST00000530019,ENST00000273550,ENST00000532829,ENST00000534180,ENST00000526640,ENST00000532601,ENST00000534719,ENST00000533138,ENST00000529548,ENST00000620041"	"ENSP00000431659,ENSP00000431575,ENSP00000433470,ENSP00000273550,ENSP00000432223,ENSP00000434403,ENSP00000433321,ENSP00000435111,ENSP00000436947,ENSP00000484477"	FTH1	-2.10569	1.91e-06	FTH1	-1.83143	0.00012136	FTH1	-1.53952	0.00101185
PH_hs_0040346	TUBA1C	"Homo sapiens tubulin, alpha 1c (TUBA1C)"	1	84790	NM_032704	NP_116093.1	ENSG00000167553	"ENST00000549554,ENST00000550574,ENST00000541364,ENST00000549818,ENST00000552448,ENST00000552125,ENST00000301072,ENST00000549183,ENST00000548470"	"ENSP00000443475,ENSP00000447669,ENSP00000448646,ENSP00000447910,ENSP00000301072,ENSP00000448211"	NA	NA	NA	TUBA1C	-1.94583	8.13e-05	TUBA1C	-1.54082	0.0039467
PH_hs_0002019	ST8SIA5	"Homo sapiens ST8 alpha-N-acetyl-neuraminide alpha-2,8-sialyltransferase 5 (ST8SIA5)"	1	29906	NM_013305	NP_037437.2	ENSG00000101638	"ENST00000538168,ENST00000315087,ENST00000590497,ENST00000536490,ENST00000587428,ENST00000589088,ENST00000591375,ENST00000588155,ENST00000590488"	"ENSP00000445492,ENSP00000321343,ENSP00000443683,ENSP00000468112,ENSP00000466787"	ST8SIA5	-2.04453	4.06e-06	NA	NA	NA	ST8SIA5	-1.5433	9.55e-05
PH_hs_0010683	IRF1	Homo sapiens interferon regulatory factor 1 (IRF1)	1	3659	NM_002198	NP_002189.1	ENSG00000125347	"ENST00000245414,ENST00000472045,ENST00000405885,ENST00000437654,ENST00000459982,ENST00000458069,ENST00000463784,ENST00000439555,ENST00000476613,ENST00000493208,ENST00000613424"	"ENSP00000245414,ENSP00000384406,ENSP00000405655,ENSP00000396318,ENSP00000392455,ENSP00000473661,ENSP00000480887"	IRF1	-1.7223	0.000614277	NA	NA	NA	IRF1	-1.54373	0.00208541
PH_hs_0017054	MGC15885	Homo sapiens uncharacterized protein MGC15885 (MGC15885)	1	197003	NR_026897	-	ENSG00000259458	"ENST00000558940,ENST00000560347"		MGC15885	-2.09232	0.0101167	NA	NA	NA	NA	NA	NA
PH_hs_0061906	NOXRED1	Homo sapiens NADP-dependent oxidoreductase domain containing 1 (NOXRED1)	1	122945	NM_001113475	NP_001106946.1	ENSG00000165555	"ENST00000380835,ENST00000555901,ENST00000555603"	"ENSP00000370215,ENSP00000450597"	NOXRED1	-2.0915	0.0017377	NA	NA	NA	NA	NA	NA
PH_hs_0061951	C1QTNF9B-AS1	Homo sapiens C1QTNF9B antisense RNA 1 (C1QTNF9B-AS1)	1	542767	"NM_001135816,NM_001014442"	"NP_001129288.1,NP_001014442.2"	ENSG00000281899	ENST00000626707	ENSP00000487130	C1QTNF9B-AS1	-2.08543	0.0476937	NA	NA	NA	NA	NA	NA
PH_hs_0062563	DDX10	Homo sapiens DEAD (Asp-Glu-Ala-Asp)	1	1662	NM_004398	NP_004389.2	ENSG00000178105	"ENST00000322536,ENST00000534774,ENST00000526794,ENST00000534439,ENST00000533198,ENST00000530116,ENST00000524979,ENST00000534221"	"ENSP00000314348,ENSP00000432032"	NA	NA	NA	NA	NA	NA	DDX10	-1.54378	1.56e-06
PH_hs_0032937	ATP1A1	"Homo sapiens ATPase, Na+/K+ transporting, alpha 1 polypeptide (ATP1A1)"	1	476	"NM_001160234,NM_000701,NM_001160233"	"NP_001153706.1,NP_000692.2,NP_001153705.1"	ENSG00000163399	"ENST00000418797,ENST00000295598,ENST00000488733,ENST00000369494,ENST00000463382,ENST00000491156,ENST00000440951,ENST00000479960,ENST00000495965,ENST00000369496,ENST00000537345"	"ENSP00000400124,ENSP00000295598,ENSP00000358506,ENSP00000396236,ENSP00000358508,ENSP00000445306"	NA	NA	NA	ATP1A1	-1.66511	0.00150768	ATP1A1	-1.54643	0.00266077
PH_hs_0062034	LOC100506388	Homo sapiens uncharacterized LOC100506388 (LOC100506388)	1	100506388	"NM_001242780,NR_040011"	"NP_001229709.1,-"	ENSG00000262061	"ENST00000570711,ENST00000575743,ENST00000575899,ENST00000573601,ENST00000574432"		LOC100506388	-2.06732	0.0225993	NA	NA	NA	NA	NA	NA
PH_hs_0062605	SMIM2	Homo sapiens small integral membrane protein 2 (SMIM2)	1	79024	NM_024058	NP_076963.1	ENSG00000139656	"ENST00000400419,ENST00000617002"	"ENSP00000383270,ENSP00000483761"	NA	NA	NA	SMIM2	-2.18953	0.0110168	SMIM2	-1.54694	0.0211978
PH_hs_0022736	LYNX1	Homo sapiens Ly6/neurotoxin 1 (LYNX1)	1	66004	"NM_023946,NM_177458"	"NP_076435.1,NP_803253.1"	ENSG00000180155	"ENST00000523332,ENST00000317543,ENST00000615007,ENST00000521396,ENST00000621401,ENST00000620006,ENST00000613110,ENST00000614268,ENST00000522906,ENST00000614491"	"ENSP00000428713,ENSP00000319846,ENSP00000479586,ENSP00000428465,ENSP00000478390,ENSP00000478402,ENSP00000481790,ENSP00000482846,ENSP00000477648"	LYNX1	-2.05818	0.0187	NA	NA	NA	NA	NA	NA
PH_hs_0060560	MS4A7	"Homo sapiens membrane-spanning 4-domains, subfamily A, member 7 (MS4A7)"	1	58475	"NM_206940,NM_206939,NM_206938,NM_021201"	"NP_996823.1,NP_996822.1,NP_996821.1,NP_067024.1"	ENSG00000166927	"ENST00000300184,ENST00000534016,ENST00000530614,ENST00000530027,ENST00000528808,ENST00000530234,ENST00000528500,ENST00000528215,ENST00000534310,ENST00000528587,ENST00000533849,ENST00000358246"	"ENSP00000300184,ENSP00000434637,ENSP00000433861,ENSP00000434819,ENSP00000433184,ENSP00000431408,ENSP00000350983"	MS4A7	-2.05199	0.00216528	NA	NA	NA	NA	NA	NA
PH_hs_0022481	SLC38A1	"Homo sapiens solute carrier family 38, member 1 (SLC38A1)"	1	81539	"NM_001077484,NM_030674"	"NP_001070952.1,NP_109599.3"	ENSG00000111371	"ENST00000398637,ENST00000549049,ENST00000439706,ENST00000546893,ENST00000552197,ENST00000548979,ENST00000549633,ENST00000551506,ENST00000550173,ENST00000546519,ENST00000612161"	"ENSP00000381634,ENSP00000449607,ENSP00000398142,ENSP00000447853,ENSP00000449756,ENSP00000449744,ENSP00000478907"	NA	NA	NA	NA	NA	NA	SLC38A1	-1.55695	0.00869447
PH_hs_0061017	MAFA	Homo sapiens v-maf avian musculoaponeurotic fibrosarcoma oncogene homolog A (MAFA)	1	389692	NM_201589	NP_963883.2	ENSG00000182759	"ENST00000528185,ENST00000333480"	ENSP00000328364	MAFA	-2.04921	0.00224315	NA	NA	NA	NA	NA	NA
PH_hs_0062104	MAGEA9|MAGEA9B	"Homo sapiens melanoma antigen family A, 9 (MAGEA9)|Homo sapiens melanoma antigen family A9B (MAGEA9B)"	4	4108|728269	NM_005365|NM_001080790	NP_005356.1|NP_001074259.1	ENSG00000123584|ENSG00000267978	"ENST00000243314|ENST00000595065,ENST00000593349,ENST00000602102,ENST00000594744"	"ENSP00000243314|ENSP00000471017,ENSP00000472733,ENSP00000469924,ENSP00000470594"	MAGEA9|MAGEA9B	-2.04688	0.0109198	NA	NA	NA	NA	NA	NA
PH_hs_0018184	MT1X	Homo sapiens metallothionein 1X (MT1X)	1	4501	NM_005952	NP_005943.1	ENSG00000187193	"ENST00000394485,ENST00000562939,ENST00000568370,ENST00000564974"	"ENSP00000377995,ENSP00000475791,ENSP00000475537"	MT1X	-1.70579	0.00222491	MT1X	-1.88735	2.12e-06	MT1X	-1.56006	0.000926624
PH_hs_0063437	PDIA5	"Homo sapiens protein disulfide isomerase family A, member 5 (PDIA5)"	1	10954	"NM_006810,NR_028444"	"NP_006801.1,-"	ENSG00000065485	"ENST00000489923,ENST00000316218,ENST00000484644,ENST00000495004,ENST00000472319,ENST00000467157,ENST00000485208,ENST00000469649"	"ENSP00000417520,ENSP00000323313,ENSP00000419946,ENSP00000417199"	NA	NA	NA	PDIA5	-1.57828	0.000110168	PDIA5	-1.56017	0.000159244
PH_hs_0042369	PECR	Homo sapiens peroxisomal trans-2-enoyl-CoA reductase (PECR)	1	55825	NM_018441	NP_060911.2	ENSG00000115425	"ENST00000442122,ENST00000265322,ENST00000461330,ENST00000464737,ENST00000497889,ENST00000487318,ENST00000474093,ENST00000464722"	"ENSP00000395512,ENSP00000265322"	PECR	-2.04123	0.00013404	NA	NA	NA	PECR	-1.56617	0.014056
PH_hs_0004818	LIPA	"Homo sapiens lipase A, lysosomal acid, cholesterol esterase (LIPA)"	1	3988	"NM_001127605,NM_000235"	"NP_001121077.1,NP_000226.2"	ENSG00000107798	"ENST00000336233,ENST00000371837,ENST00000428800,ENST00000282673,ENST00000487618,ENST00000463623,ENST00000489359,ENST00000456827"	"ENSP00000337354,ENSP00000360903,ENSP00000388415,ENSP00000282673,ENSP00000413019"	LIPA	-2.04297	0.01311	NA	NA	NA	NA	NA	NA
PH_hs_0063413	POU2AF1	Homo sapiens POU class 2 associating factor 1 (POU2AF1)	1	5450	NM_006235	NP_006226.2	ENSG00000110777	"ENST00000393067,ENST00000525584,ENST00000531398,ENST00000530793,ENST00000525662,ENST00000526535,ENST00000525499,ENST00000515029,ENST00000530229,ENST00000525527,ENST00000529065,ENST00000525890"	"ENSP00000376786,ENSP00000433527"	POU2AF1	-1.76547	0.00868543	NA	NA	NA	POU2AF1	-1.57134	0.011284
PH_hs_0000261	SLC5A1	Homo sapiens solute carrier family 5 (sodium/glucose cotransporter)	1	6523	"NM_001256314,NM_000343"	"NP_001243243.1,NP_000334.1"	ENSG00000100170	"ENST00000266088,ENST00000486394,ENST00000477969,ENST00000543737"	"ENSP00000266088,ENSP00000444898"	SLC5A1	-2.03468	0.00261035	NA	NA	NA	NA	NA	NA
PH_hs_0043755	TNNT3	"Homo sapiens troponin T type 3 (skeletal, fast)"	1	7140	"NM_001042781,NM_006757,NM_001042782"	"NP_001036246.1,NP_006748.1,NP_001036247.1"	ENSG00000130595	"ENST00000278317,ENST00000453458,ENST00000381557,ENST00000381589,ENST00000381579,ENST00000381563,ENST00000344578,ENST00000381558,ENST00000397301,ENST00000397304,ENST00000446240,ENST00000492075,ENST00000493234,ENST00000473100"	"ENSP00000278317,ENSP00000415614,ENSP00000370969,ENSP00000371001,ENSP00000370991,ENSP00000370975,ENSP00000344870,ENSP00000370970,ENSP00000380468,ENSP00000380471,ENSP00000413203"	TNNT3	-2.03055	0.0119665	NA	NA	NA	NA	NA	NA
PH_hs_0027414	SRL	Homo sapiens sarcalumenin (SRL)	1	6345	NM_001098814	NP_001092284.1	ENSG00000185739	"ENST00000572111,ENST00000399609,ENST00000537996"	"ENSP00000461179,ENSP00000382518,ENSP00000440350"	SRL	-2.0296	0.00274052	NA	NA	NA	NA	NA	NA
PH_hs_0060426	PPP1R18	"PREDICTED: Homo sapiens protein phosphatase 1, regulatory subunit 18 (PPP1R18)"	1	170954	XM_003403597	XP_003403645.1	ENSG00000234000	"ENST00000477065,ENST00000493833,ENST00000438945,ENST00000455935"	"ENSP00000400990,ENSP00000412456"	NA	NA	NA	PPP1R18	-1.86249	0.00199793	PPP1R18	-1.57475	0.000245529
PH_hs_0000941	MAN1C1	"Homo sapiens mannosidase, alpha, class 1C, member 1 (MAN1C1)"	1	57134	NM_020379	NP_065112.1	ENSG00000117643	"ENST00000374332,ENST00000263979,ENST00000473891,ENST00000374329,ENST00000496532,ENST00000475314,ENST00000487493,ENST00000611903"	"ENSP00000363452,ENSP00000263979,ENSP00000363449,ENSP00000482317"	NA	NA	NA	MAN1C1	-1.99534	0.000436118	MAN1C1	-1.57575	0.00660185
PH_hs_0022175	HEXB	Homo sapiens hexosaminidase B (beta polypeptide)	1	3074	NM_000521	NP_000512.1	ENSG00000049860	"ENST00000511181,ENST00000261416,ENST00000513079,ENST00000515528,ENST00000510820,ENST00000504459,ENST00000513336,ENST00000511621,ENST00000503312,ENST00000513539,ENST00000509579,ENST00000505859,ENST00000513867"	"ENSP00000426285,ENSP00000261416,ENSP00000423713,ENSP00000426384,ENSP00000424939,ENSP00000424550"	NA	NA	NA	HEXB	-1.78217	5.75e-06	HEXB	-1.57583	7.24e-05
PH_hs_0030018	TXN	Homo sapiens thioredoxin (TXN)	1	7295	"NM_001244938,NM_003329"	"NP_001231867.1,NP_003320.2"	ENSG00000136810	"ENST00000374515,ENST00000374517,ENST00000487892"	"ENSP00000363639,ENSP00000363641"	TXN	-1.67042	6.71e-06	TXN	-1.75567	0.000140465	TXN	-1.57732	0.00149588
PH_hs_0045754	IGF1	Homo sapiens insulin-like growth factor 1 (somatomedin C)	1	3479	NM_001111285	NP_001104755.1	ENSG00000017427	"ENST00000337514,ENST00000481539,ENST00000392904,ENST00000424202,ENST00000392905,ENST00000307046,ENST00000456098"	"ENSP00000337612,ENSP00000376637,ENSP00000416811,ENSP00000376638,ENSP00000302665,ENSP00000394999"	NA	NA	NA	IGF1	-2.24932	0.0249464	IGF1	-1.57789	0.0274366
PH_hs_0048881	FKBP4	"Homo sapiens FK506 binding protein 4, 59kDa (FKBP4)"	1	2288	NM_002014	NP_002005.1	ENSG00000004478	"ENST00000630279,ENST00000544366,ENST00000539181,ENST00000543037,ENST00000538622,ENST00000540260,ENST00000543769,ENST00000001008"	"ENSP00000486800,ENSP00000442193,ENSP00000438491,ENSP00000446368,ENSP00000439703,ENSP00000001008"	FKBP4	-2.01841	0.00452284	NA	NA	NA	NA	NA	NA
PH_hs_0023042	LINC01141	Homo sapiens long intergenic non-protein coding RNA 1141 (LINC01141)	1	339505	NR_033887	-	NA	NA	NA	LINC01141	-2.01739	0.00902532	NA	NA	NA	NA	NA	NA
PH_hs_0048050	ATOH8	Homo sapiens atonal homolog 8 (Drosophila)	1	84913	NM_032827	NP_116216.2	ENSG00000168874	"ENST00000469442,ENST00000306279,ENST00000463422,ENST00000473116,ENST00000489682"	ENSP00000304676	NA	NA	NA	NA	NA	NA	ATOH8	-1.5816	0.0143138
PH_hs_0042059	CALHM3	Homo sapiens calcium homeostasis modulator 3 (CALHM3)	1	119395	NM_001129742	NP_001123214.1	ENSG00000183128	ENST00000369783	ENSP00000358798	CALHM3	-2.01342	0.0447087	NA	NA	NA	NA	NA	NA
PH_hs_0032884	ZSCAN1	Homo sapiens zinc finger and SCAN domain containing 1 (ZSCAN1)	1	284312	NM_182572	NP_872378.3	ENSG00000152467	"ENST00000391700,ENST00000282326,ENST00000601162"	"ENSP00000375581,ENSP00000282326,ENSP00000470438"	ZSCAN1	-2.013	0.00597814	NA	NA	NA	NA	NA	NA
PH_hs_0006186	LINC00635	Homo sapiens long intergenic non-protein coding RNA 635 (LINC00635)	1	151658	"NR_024276,NR_015414"	"-,-"	ENSG00000241469	"ENST00000608506,ENST00000464359,ENST00000488852,ENST00000497811,ENST00000461121,ENST00000609366,ENST00000464823,ENST00000466155,ENST00000612802,ENST00000608110,ENST00000601930,ENST00000596110,ENST00000608306,ENST00000601385,ENST00000600749,ENST00000608647,ENST00000611829,ENST00000608137,ENST00000475362,ENST00000600240,ENST00000473528,ENST00000608307,ENST00000609429,ENST00000607880"		LINC00635	-2.01273	0.000407373	NA	NA	NA	NA	NA	NA
PH_hs_0046359	ABCB5	"Homo sapiens ATP-binding cassette, sub-family B (MDR/TAP)"	1	340273	NM_001163942	NP_001157414.1	ENSG00000004846	"ENST00000404938,ENST00000477094,ENST00000443026,ENST00000406935,ENST00000258738,ENST00000441315"	"ENSP00000384881,ENSP00000406730,ENSP00000383899,ENSP00000258738,ENSP00000398692"	ABCB5	-2.0068	0.0350844	NA	NA	NA	NA	NA	NA
PH_hs_0044320	ZNF44	Homo sapiens zinc finger protein 44 (ZNF44)	1	51710	"NM_016264,NM_001164276"	"NP_057348.3,NP_001157748.1"	ENSG00000197857	"ENST00000600003,ENST00000597563,ENST00000393337,ENST00000397742,ENST00000356109,ENST00000355684,ENST00000354656,ENST00000483826"	"ENSP00000471655,ENSP00000377008,ENSP00000380850,ENSP00000348419,ENSP00000347910,ENSP00000346681"	NA	NA	NA	ZNF44	-1.51821	0.00769411	ZNF44	-1.58566	1.12e-05
PH_hs_0043843	AK4	Homo sapiens adenylate kinase 4 (AK4)	1	205	"NM_013410,NM_203464,NM_001005353"	"NP_037542.1,NP_982289.1,NP_001005353.1"	ENSG00000162433	"ENST00000497030,ENST00000470888,ENST00000546702,ENST00000327299,ENST00000474968,ENST00000479060,ENST00000545314,ENST00000395334"	"ENSP00000448458,ENSP00000322175,ENSP00000445912,ENSP00000378743"	AK4	-1.72454	5.61e-05	AK4	-1.81542	6.02e-06	AK4	-1.58636	7.96e-05
PH_hs_0045444	GLRX	Homo sapiens glutaredoxin (thioltransferase)	1	2745	"NM_001118890,NM_002064,NM_001243659,NM_001243658"	"NP_001112362.1,NP_002055.1,NP_001230588.1,NP_001230587.1"	ENSG00000173221	"ENST00000508780,ENST00000507605,ENST00000237858,ENST00000379979,ENST00000507412,ENST00000505427,ENST00000512469"	"ENSP00000422708,ENSP00000237858,ENSP00000369314,ENSP00000427353,ENSP00000424636"	GLRX	-1.76557	0.00372586	GLRX	-2.07295	7.18e-05	GLRX	-1.58919	0.0130584
PH_hs_0017082	PARD6G-AS1	Homo sapiens PARD6G antisense RNA 1 (PARD6G-AS1)	1	100130522	NR_028339	-	ENSG00000267270	"ENST00000587254,ENST00000586421,ENST00000589574,ENST00000588226,ENST00000585422"		PARD6G-AS1	-1.99448	0.00148151	NA	NA	NA	NA	NA	NA
PH_hs_0004350	HYAL1	Homo sapiens hyaluronoglucosaminidase 1 (HYAL1)	1	3373	"NM_153285,NM_153283,NM_153282,NM_033159,NM_153281,NR_047690"	"NP_695017.1,NP_695015.1,NP_695014.1,NP_149349.2,NP_695013.1,-"	ENSG00000114378	"ENST00000395144,ENST00000266031,ENST00000320295,ENST00000395143,ENST00000457214,ENST00000447605,ENST00000418723,ENST00000452672,ENST00000618175"	"ENSP00000378576,ENSP00000266031,ENSP00000346068,ENSP00000378575,ENSP00000393358,ENSP00000390149,ENSP00000394526,ENSP00000391666,ENSP00000477903"	HYAL1	-1.99133	0.0010058	NA	NA	NA	NA	NA	NA
PH_hs_0002134	EML2	Homo sapiens echinoderm microtubule associated protein like 2 (EML2)	1	24139	"NM_001193269,NM_001193268,NM_012155,NR_034098"	"NP_001180198.1,NP_001180197.1,NP_036287.1,-"	ENSG00000125746	"ENST00000589876,ENST00000588308,ENST00000586195,ENST00000245925,ENST00000536630,ENST00000587152,ENST00000592433,ENST00000586405,ENST00000587484,ENST00000592482,ENST00000590819,ENST00000399594,ENST00000590575,ENST00000588272,ENST00000588000,ENST00000588610,ENST00000588496,ENST00000586902,ENST00000590580,ENST00000592853,ENST00000586770,ENST00000587804,ENST00000591721,ENST00000588889,ENST0000059325…	"ENSP00000464789,ENSP00000468329,ENSP00000465339,ENSP00000245925,ENSP00000442365,ENSP00000468312,ENSP00000465885,ENSP00000465994,ENSP00000464950,ENSP00000382503,ENSP00000464764,ENSP00000466100,ENSP00000465607,ENSP00000468383,ENSP00000465786,ENSP00000468470,ENSP00000467941,ENSP00000464804,ENSP00000468373,ENSP00000468768"	NA	NA	NA	EML2	-1.90535	0.000151538	EML2	-1.58923	0.00435226
PH_hs_0046644	CYP2G1P	"Homo sapiens cytochrome P450, family 2, subfamily G, polypeptide 1 pseudogene (CYP2G1P)"	1	22952	NR_040249	-	ENSG00000130612	"ENST00000252909,ENST00000597833"		CYP2G1P	-1.98542	0.028252	NA	NA	NA	NA	NA	NA
PH_hs_0060468	TRDN	Homo sapiens triadin (TRDN)	1	10345	NM_001251987	NP_001238916.1	ENSG00000186439	"ENST00000334268,ENST00000628709,ENST00000361029,ENST00000542443,ENST00000422596,ENST00000546248"	"ENSP00000333984,ENSP00000486095,ENSP00000354307,ENSP00000437684,ENSP00000406768,ENSP00000439281"	TRDN	-1.98399	0.00816432	NA	NA	NA	NA	NA	NA
PH_hs_0004706	STX3	Homo sapiens syntaxin 3 (STX3)	1	6809	"NM_001178040,NM_004177"	"NP_001171511.1,NP_004168.1"	ENSG00000166900	"ENST00000337979,ENST00000533637,ENST00000633708,ENST00000529177,ENST00000530498,ENST00000528805,ENST00000530221,ENST00000300150"	"ENSP00000338562,ENSP00000436200,ENSP00000487790,ENSP00000433248,ENSP00000431386,ENSP00000434836,ENSP00000300150"	STX3	-1.98011	0.00373953	NA	NA	NA	NA	NA	NA
PH_hs_0061566	PROX1	Homo sapiens prospero homeobox 1 (PROX1)	1	5629	"NM_001270616,NM_002763"	"NP_001257545.1,NP_002754.2"	ENSG00000117707	"ENST00000471129,ENST00000366958,ENST00000607726,ENST00000435016,ENST00000607425,ENST00000498508,ENST00000261454"	"ENSP00000419517,ENSP00000355925,ENSP00000400694,ENSP00000475357,ENSP00000420283,ENSP00000261454"	PROX1	-1.62896	0.0295283	PROX1	-1.64214	0.00323125	PROX1	-1.59159	0.0243264
PH_hs_0035769	FOSL2	Homo sapiens FOS-like antigen 2 (FOSL2)	1	2355	NM_005253	NP_005244.1	ENSG00000075426	"ENST00000460736,ENST00000379619,ENST00000264716,ENST00000436647"	"ENSP00000368939,ENSP00000264716,ENSP00000396497"	NA	NA	NA	FOSL2	-1.66752	0.00294791	FOSL2	-1.5921	0.00157296
PH_hs_0008950	PLA2G4E	"Homo sapiens phospholipase A2, group IVE (PLA2G4E)"	1	123745	NM_001206670	NP_001193599.1	ENSG00000188089	"ENST00000399518,ENST00000547930,ENST00000551073"	ENSP00000382434	PLA2G4E	-1.97776	5.54e-05	NA	NA	NA	NA	NA	NA
PH_hs_0001291	RALYL	Homo sapiens RALY RNA binding protein-like (RALYL)	1	138046	"NM_001100393,NM_001100392,NM_001100391,NM_173848"	"NP_001093863.1,NP_001093862.1,NP_001093861.1,NP_776247.3"	ENSG00000184672	"ENST00000522613,ENST00000522455,ENST00000521695,ENST00000521268,ENST00000518566,ENST00000517988,ENST00000517638,ENST00000522647,ENST00000523850,ENST00000521376,ENST00000518065"	"ENSP00000427787,ENSP00000430394,ENSP00000428667,ENSP00000430367,ENSP00000430065,ENSP00000428711,ENSP00000430128,ENSP00000429284,ENSP00000428807,ENSP00000428310"	RALYL	-1.97527	0.00449037	NA	NA	NA	NA	NA	NA
PH_hs_0010953	TMC7	Homo sapiens transmembrane channel-like 7 (TMC7)	1	79905	"NM_024847,NM_001160364"	"NP_079123.3,NP_001153836.1"	ENSG00000170537	"ENST00000569532,ENST00000304381,ENST00000568469,ENST00000421369,ENST00000561963"	"ENSP00000455041,ENSP00000304710,ENSP00000397081"	TMC7	-1.9743	0.0013132	NA	NA	NA	NA	NA	NA
PH_hs_0044485	PVRL2	Homo sapiens poliovirus receptor-related 2 (herpesvirus entry mediator B)	1	5819	NM_001042724	NP_001036189.1	ENSG00000130202	"ENST00000252485,ENST00000252483,ENST00000591581,ENST00000587386,ENST00000585601,ENST00000592018"	"ENSP00000252485,ENSP00000252483,ENSP00000465587,ENSP00000465511,ENSP00000468305"	PVRL2	-1.86987	0.00115463	NA	NA	NA	PVRL2	-1.59646	0.00834695
PH_hs_0043702	IL4I1	Homo sapiens interleukin 4 induced 1 (IL4I1)	1	259307	"NM_001258018,NM_001258017,NM_172374,NM_152899,NR_047577"	"NP_001244947.1,NP_001244946.1,NP_758962.1,NP_690863.1,-"	ENSG00000104951	"ENST00000391826,ENST00000601717,ENST00000341114,ENST00000595948,ENST00000593956,ENST00000596022,ENST00000597295,ENST00000596011"	"ENSP00000375702,ENSP00000469467,ENSP00000342557,ENSP00000472474,ENSP00000470120,ENSP00000471950,ENSP00000469841,ENSP00000472786"	IL4I1	-1.77487	0.0127517	IL4I1	-1.91383	0.0326464	IL4I1	-1.5996	0.0236284
PH_hs_0000861	SYT4	Homo sapiens synaptotagmin IV (SYT4)	1	6860	NM_020783	NP_065834.1	ENSG00000132872	"ENST00000255224,ENST00000586678,ENST00000590752,ENST00000585604,ENST00000596867,ENST00000589479,ENST00000593720,ENST00000591820"	"ENSP00000255224,ENSP00000466930,ENSP00000470516,ENSP00000472583"	SYT4	-1.96341	0.030802	NA	NA	NA	NA	NA	NA
PH_hs_0022668	ITPR1	"Homo sapiens inositol 1,4,5-trisphosphate receptor, type 1 (ITPR1)"	1	3708	"NM_001168272,NM_002222,NM_001099952"	"NP_001161744.1,NP_002213.5,NP_001093422.2"	ENSG00000150995	"ENST00000467056,ENST00000357086,ENST00000456211,ENST00000443694,ENST00000491868,ENST00000477577,ENST00000494681,ENST00000487016,ENST00000479831,ENST00000481415,ENST00000467545,ENST00000493491,ENST00000463980,ENST00000490572,ENST00000472205,ENST00000478515,ENST00000302640,ENST00000354582,ENST00000544951"	"ENSP00000349597,ENSP00000397885,ENSP00000401671,ENSP00000306253,ENSP00000346595,ENSP00000440564"	ITPR1	-1.65169	0.00949812	ITPR1	-1.75499	0.00945206	ITPR1	-1.6005	0.00387287
PH_hs_0046332	OR7E156P	"Homo sapiens olfactory receptor, family 7, subfamily E, member 156 pseudogene (OR7E156P)"	1	283491	NR_002171	-	NA	NA	NA	OR7E156P	-1.95503	0.0068897	NA	NA	NA	NA	NA	NA
PH_hs_0006690	NXPH4	Homo sapiens neurexophilin 4 (NXPH4)	1	11247	NM_007224	NP_009155.1	ENSG00000182379	"ENST00000349394,ENST00000556415,ENST00000555154"	"ENSP00000333593,ENSP00000452288"	NXPH4	-1.95352	0.00193202	NA	NA	NA	NA	NA	NA
PH_hs_0021691	FPR3	Homo sapiens formyl peptide receptor 3 (FPR3)	1	2359	NM_002030	NP_002021.3	ENSG00000187474	"ENST00000339223,ENST00000595991"	"ENSP00000341821,ENSP00000470471"	FPR3	-1.95002	0.0261171	NA	NA	NA	NA	NA	NA
PH_hs_0040612	FBLN2	Homo sapiens fibulin 2 (FBLN2)	1	2199	"NM_001165035,NM_001004019"	"NP_001158507.1,NP_001004019.1"	ENSG00000163520	"ENST00000404922,ENST00000295760,ENST00000465610,ENST00000492059,ENST00000477845,ENST00000295761,ENST00000421373"	"ENSP00000384169,ENSP00000295760,ENSP00000420164,ENSP00000420042,ENSP00000295761,ENSP00000399224"	FBLN2	-1.94959	0.0196175	NA	NA	NA	NA	NA	NA
PH_hs_0048226	PIK3R5	"Homo sapiens phosphoinositide-3-kinase, regulatory subunit 5 (PIK3R5)"	1	23533	"NM_001251855,NM_001251853,NM_001251852,NM_001251851,NM_001142633,NM_014308"	"NP_001238784.1,NP_001238782.1,NP_001238781.1,NP_001238780.1,NP_001136105.1,NP_055123.2"	ENSG00000141506	"ENST00000269300,ENST00000581552,ENST00000585260,ENST00000583810,ENST00000584803,ENST00000578515,ENST00000578743,ENST00000577214,ENST00000583039,ENST00000584456,ENST00000578457,ENST00000580959,ENST00000583812,ENST00000577981,ENST00000581895,ENST00000583222,ENST00000623421,ENST00000611902,ENST00000447110,ENST00000616147"	"ENSP00000269300,ENSP00000462433,ENSP00000462824,ENSP00000462680,ENSP00000461966,ENSP00000485280,ENSP00000477795,ENSP00000392812,ENSP00000484211"	PIK3R5	-1.9491	0.0307577	NA	NA	NA	NA	NA	NA
PH_hs_0024155	CDKN1A	"Homo sapiens cyclin-dependent kinase inhibitor 1A (p21, Cip1)"	1	1026	"NM_078467,NM_000389,NM_001220778,NM_001220777"	"NP_510867.1,NP_000380.1,NP_001207707.1,NP_001207706.1"	ENSG00000124762	"ENST00000459970,ENST00000244741,ENST00000373711,ENST00000478800,ENST00000462537,ENST00000405375,ENST00000615513,ENST00000448526"	"ENSP00000244741,ENSP00000362815,ENSP00000384849,ENSP00000482768,ENSP00000409259"	NA	NA	NA	CDKN1A	-2.68831	0.000121661	CDKN1A	-1.60144	0.00672358
PH_hs_0005587	RTN1	Homo sapiens reticulon 1 (RTN1)	1	6252	"NM_206852,NM_021136"	"NP_996734.1,NP_066959.1"	ENSG00000139970	"ENST00000481205,ENST00000395090,ENST00000342503,ENST00000267484,ENST00000432103,ENST00000474911,ENST00000557422,ENST00000490111,ENST00000611068"	"ENSP00000378525,ENSP00000340716,ENSP00000267484,ENSP00000483039"	NA	NA	NA	NA	NA	NA	RTN1	-1.60753	0.00462133
PH_hs_0020750	OVCH1	Homo sapiens ovochymase 1 (OVCH1)	1	341350	NM_183378	NP_899234.2	ENSG00000187950	"ENST00000539117,ENST00000318184,ENST00000537054"	"ENSP00000445260,ENSP00000326708,ENSP00000445480"	OVCH1	-1.93953	0.0443454	NA	NA	NA	NA	NA	NA
PH_hs_0026206	GPX6	Homo sapiens glutathione peroxidase 6 (GPX6)	1	257202	NM_182701	NP_874360.1	ENSG00000198704	"ENST00000361902,ENST00000474923,ENST00000474923,ENST00000483058,ENST00000612264"	"ENSP00000354581,ENSP00000417364,ENSP00000417364,ENSP00000483462"	GPX6	-1.93658	0.00436007	NA	NA	NA	NA	NA	NA
PH_hs_0048544	DSC2	Homo sapiens desmocollin 2 (DSC2)	1	1824	"NM_004949,NM_024422"	"NP_004940.1,NP_077740.1"	ENSG00000134755	"ENST00000280904,ENST00000251081"	"ENSP00000280904,ENSP00000251081"	DSC2	-1.93513	0.00446218	NA	NA	NA	NA	NA	NA
PH_hs_0060530	MBD2	Homo sapiens methyl-CpG binding domain protein 2 (MBD2)	1	8932	NM_003927	NP_003918.1	ENSG00000134046	"ENST00000256429,ENST00000579025,ENST00000578272,ENST00000398398,ENST00000583046"	"ENSP00000256429,ENSP00000462393,ENSP00000381435,ENSP00000464554"	NA	NA	NA	MBD2	-2.15344	6.26e-05	MBD2	-1.61179	0.00378662
PH_hs_0062148	NUTM2F|NUTM2G|NUTM2A	Homo sapiens NUT family member 2F (NUTM2F)|Homo sapiens NUT family member 2G (NUTM2G)|Homo sapiens NUT family member 2A (NUTM2A)	4	54754|441457|728118	NM_017561|NM_001170741|NM_001099338	NP_060031.1|NP_001164212.1|NP_001092808.1	ENSG00000130950|ENSG00000188152|ENSG00000184923	"ENST00000253262,ENST00000341207|ENST00000354649,ENST00000372322|ENST00000381707,ENST00000381689"	"ENSP00000253262,ENSP00000343865|ENSP00000346670,ENSP00000361397|ENSP00000371126,ENSP00000371107"	NUTM2F|NUTM2G|NUTM2A	-1.93104	0.00503494	NA	NA	NA	NA	NA	NA
PH_hs_0024276	CDON	"Homo sapiens cell adhesion associated, oncogene regulated (CDON)"	1	50937	"NM_001243597,NM_016952"	"NP_001230526.1,NP_058648.4"	ENSG00000064309	"ENST00000392693,ENST00000531738,ENST00000263577,ENST00000534661,ENST00000531830,ENST00000525625,ENST00000531586,ENST00000527967,ENST00000534818"	"ENSP00000376458,ENSP00000432901,ENSP00000263577,ENSP00000436755,ENSP00000432571,ENSP00000434212,ENSP00000436940,ENSP00000437176"	CDON	-1.92976	0.0327331	NA	NA	NA	NA	NA	NA
PH_hs_0025243	UBXN10	Homo sapiens UBX domain protein 10 (UBXN10)	1	127733	NM_152376	NP_689589.1	ENSG00000162543	ENST00000375099	ENSP00000364240	UBXN10	-1.92388	0.00287112	NA	NA	NA	NA	NA	NA
PH_hs_0049683	OR1L4|OR1L6	"Homo sapiens olfactory receptor, family 1, subfamily L, member 4 (OR1L4)|Homo sapiens olfactory receptor, family 1, subfamily L, member 6 (OR1L6)"	4	254973|392390	NM_001005235|NM_001004453	NP_001005235.1|NP_001004453.2	ENSG00000136939|ENSG00000171459	"ENST00000259466|ENST00000304720,ENST00000373684"	"ENSP00000259466|ENSP00000304235,ENSP00000362788"	OR1L4|OR1L6	-1.92311	0.0100726	NA	NA	NA	NA	NA	NA
PH_hs_0060188	PLEKHA5	"Homo sapiens pleckstrin homology domain containing, family A member 5 (PLEKHA5)"	1	54477	NM_001190860	NP_001177789.2	ENSG00000052126	"ENST00000540972,ENST00000429027,ENST00000299275,ENST00000538714,ENST00000535357,ENST00000538034,ENST00000538305,ENST00000536974,ENST00000534979,ENST00000510738,ENST00000538677,ENST00000538068,ENST00000537027,ENST00000538972,ENST00000424268,ENST00000539256"	"ENSP00000439396,ENSP00000404296,ENSP00000299275,ENSP00000439673,ENSP00000446308,ENSP00000440371,ENSP00000441777,ENSP00000443553,ENSP00000400411,ENSP00000440611"	PLEKHA5	-1.92296	0.0247987	NA	NA	NA	NA	NA	NA
PH_hs_0009033	FOXS1	Homo sapiens forkhead box S1 (FOXS1)	1	2307	NM_004118	NP_004109.1	ENSG00000179772	ENST00000375978	ENSP00000365145	FOXS1	-1.92068	0.00269264	NA	NA	NA	NA	NA	NA
PH_hs_0042535	SLC16A4	"Homo sapiens solute carrier family 16, member 4 (SLC16A4)"	1	9122	"NM_001201549,NM_001201547,NM_001201546,NM_004696"	"NP_001188478.1,NP_001188476.1,NP_001188475.1,NP_004687.1"	ENSG00000168679	"ENST00000369779,ENST00000472422,ENST00000369781,ENST00000461647,ENST00000528649,ENST00000492412,ENST00000467986,ENST00000497687,ENST00000541986,ENST00000437429"	"ENSP00000358794,ENSP00000432495,ENSP00000358796,ENSP00000432190,ENSP00000434136,ENSP00000433463,ENSP00000435768,ENSP00000446087,ENSP00000394790"	SLC16A4	-1.91518	0.0241583	NA	NA	NA	NA	NA	NA
PH_hs_0031573	ACTN1	"Homo sapiens actinin, alpha 1 (ACTN1)"	1	87	"NM_001130005,NM_001130004,NM_001102"	"NP_001123477.1,NP_001123476.1,NP_001093.1"	ENSG00000072110	"ENST00000193403,ENST00000556083,ENST00000553882,ENST00000394419,ENST00000438964,ENST00000376839,ENST00000555075,ENST00000538545,ENST00000544964,ENST00000553290,ENST00000556432,ENST00000556343,ENST00000555616,ENST00000556433,ENST00000554508,ENST00000554158,ENST00000553370,ENST00000553779,ENST00000556571,ENST00000553659,ENST00000556203"	"ENSP00000193403,ENSP00000377941,ENSP00000414272,ENSP00000366035,ENSP00000452254,ENSP00000439828,ENSP00000444422,ENSP00000450625,ENSP00000450903,ENSP00000450764,ENSP00000450925,ENSP00000450618,ENSP00000452423,ENSP00000451086"	NA	NA	NA	ACTN1	-2.16204	2.84e-06	ACTN1	-1.61673	0.000162458
PH_hs_0038946	TRIM25	Homo sapiens tripartite motif containing 25 (TRIM25)	1	7706	NM_005082	NP_005073.2	ENSG00000121060	"ENST00000316881,ENST00000573108,ENST00000572021,ENST00000574234,ENST00000570473,ENST00000570749,ENST00000572550,ENST00000574997,ENST00000537230"	"ENSP00000323889,ENSP00000459980,ENSP00000445961"	NA	NA	NA	NA	NA	NA	TRIM25	-1.61748	3.05e-05
PH_hs_0060145	TNFSF10	Homo sapiens tumor necrosis factor (ligand)	1	8743	NM_001190943	NP_001177872.1	ENSG00000121858	"ENST00000241261,ENST00000420541,ENST00000430881,ENST00000494851,ENST00000472804,ENST00000466777"	"ENSP00000241261,ENSP00000389931,ENSP00000404008"	TNFSF10	-1.91193	0.00197664	NA	NA	NA	NA	NA	NA
PH_hs_0048246	SPNS2	Homo sapiens spinster homolog 2 (Drosophila)	1	124976	NM_001124758	NP_001118230.1	ENSG00000183018	"ENST00000329078,ENST00000571386,ENST00000576635,ENST00000571668,ENST00000573106,ENST00000573990,ENST00000570641,ENST00000570979"	"ENSP00000333292,ENSP00000461410"	SPNS2	-1.91083	0.0119231	NA	NA	NA	NA	NA	NA
PH_hs_0044789	OR14J1	"Homo sapiens olfactory receptor, family 14, subfamily J, member 1 (OR14J1)"	1	442191	NM_030946	NP_112208.1	ENSG00000225291	ENST00000434778	ENSP00000398851	OR14J1	-1.90601	0.043392	NA	NA	NA	NA	NA	NA
PH_hs_0008413	KALRN	"Homo sapiens kalirin, RhoGEF kinase (KALRN)"	1	8997	NR_028136	-	ENSG00000160145	"ENST00000448253,ENST00000477496,ENST00000488825,ENST00000460856,ENST00000240874,ENST00000483658,ENST00000354186,ENST00000498499,ENST00000439170,ENST00000522553,ENST00000484224,ENST00000393501,ENST00000494648,ENST00000473056,ENST00000393496,ENST00000471431,ENST00000291478,ENST00000454902,ENST00000459915,ENST00000484542,ENST00000462213,ENST00000360013"	"ENSP00000395236,ENSP00000418611,ENSP00000240874,ENSP00000487487,ENSP00000346122,ENSP00000402950,ENSP00000291478,ENSP00000400064,ENSP00000353109"	NA	NA	NA	KALRN	-1.68921	0.0134016	KALRN	-1.619	0.00177323
PH_hs_0032079	SREBF1	Homo sapiens sterol regulatory element binding transcription factor 1 (SREBF1)	1	6720	"NM_004176,NM_001005291"	"NP_004167.3,NP_001005291.1"	ENSG00000072310	"ENST00000485080,ENST00000578469,ENST00000395756,ENST00000395757,ENST00000395751,ENST00000355815,ENST00000261646,ENST00000486311,ENST00000478616,ENST00000447641,ENST00000581707,ENST00000490796,ENST00000584760,ENST00000471445,ENST00000469356,ENST00000580540,ENST00000583080,ENST00000487401,ENST00000470247,ENST00000423161,ENST00000583732,ENST00000577897,ENST00000476994"	"ENSP00000466643,ENSP00000465747,ENSP00000474121,ENSP00000379106,ENSP00000379100,ENSP00000348069,ENSP00000261646,ENSP00000466453,ENSP00000464923,ENSP00000411516,ENSP00000463474"	NA	NA	NA	NA	NA	NA	SREBF1	-1.62046	0.00432917
PH_hs_0026574	TBC1D22A	"Homo sapiens TBC1 domain family, member 22A (TBC1D22A)"	1	25771	NM_014346	NP_055161.1	ENSG00000054611	"ENST00000337137,ENST00000441936,ENST00000486163,ENST00000407381,ENST00000355704,ENST00000394449,ENST00000496139,ENST00000472791,ENST00000441162,ENST00000406733,ENST00000380995"	"ENSP00000336724,ENSP00000398828,ENSP00000384036,ENSP00000347932,ENSP00000377964,ENSP00000406214,ENSP00000385634,ENSP00000370383"	NA	NA	NA	NA	NA	NA	TBC1D22A	-1.62284	0.00175962
PH_hs_0062560	OR10A5	"Homo sapiens olfactory receptor, family 10, subfamily A, member 5 (OR10A5)"	1	144124	NM_178168	NP_835462.1	ENSG00000166363	ENST00000299454	ENSP00000299454	OR10A5	-1.8973	0.0174627	NA	NA	NA	NA	NA	NA
PH_hs_0013312	LOR	Homo sapiens loricrin (LOR)	1	4014	NM_000427	NP_000418.2	ENSG00000203782	ENST00000368742	ENSP00000357731	LOR	-1.89585	0.0257976	NA	NA	NA	NA	NA	NA
PH_hs_0030452	GLRX2	Homo sapiens glutaredoxin 2 (GLRX2)	1	51022	NM_016066	NP_057150.2	ENSG00000023572	"ENST00000367439,ENST00000367440,ENST00000472197"	"ENSP00000356409,ENSP00000356410"	GLRX2	-1.89091	0.00676054	NA	NA	NA	NA	NA	NA
PH_hs_0035964	ARPC1B	"Homo sapiens actin related protein 2/3 complex, subunit 1B, 41kDa (ARPC1B)"	1	10095	NM_005720	NP_005711.1	ENSG00000130429	"ENST00000443222,ENST00000414376,ENST00000252725,ENST00000455009,ENST00000484375,ENST00000418347,ENST00000429246,ENST00000417330,ENST00000431816,ENST00000427217,ENST00000458033,ENST00000484600,ENST00000451682,ENST00000474880,ENST00000445924,ENST00000432343,ENST00000493403,ENST00000468337,ENST00000481997,ENST00000491294,ENST00000463078"	"ENSP00000413173,ENSP00000398620,ENSP00000252725,ENSP00000410238,ENSP00000413067,ENSP00000408758,ENSP00000403324,ENSP00000398110,ENSP00000403211,ENSP00000388802,ENSP00000389631,ENSP00000408508,ENSP00000399955"	NA	NA	NA	ARPC1B	-1.62112	9.37e-05	ARPC1B	-1.6251	0.000409231
PH_hs_0010550	MGAT4A	"Homo sapiens mannosyl (alpha-1,3-)"	1	11320	"NM_012214,NM_001160154"	"NP_036346.1,NP_001153626.1"	ENSG00000071073	"ENST00000264968,ENST00000409391,ENST00000492163,ENST00000461884,ENST00000484936,ENST00000460768,ENST00000495056,ENST00000414521,ENST00000393487"	"ENSP00000264968,ENSP00000386841,ENSP00000475198,ENSP00000404889,ENSP00000377127"	MGAT4A	-1.78115	0.00245368	MGAT4A	-1.82333	0.00733866	MGAT4A	-1.62977	0.020894
PH_hs_0044896	ZNF814	Homo sapiens zinc finger protein 814 (ZNF814)	1	730051	NM_001144989	NP_001138461.1	ENSG00000204514	"ENST00000597652,ENST00000596604,ENST00000597342,ENST00000597832,ENST00000595894,ENST00000595295,ENST00000596184,ENST00000597348,ENST00000600634,ENST00000595048,ENST00000594629,ENST00000594159,ENST00000435989,ENST00000597807,ENST00000614383"	"ENSP00000470328,ENSP00000470296,ENSP00000469912,ENSP00000471385,ENSP00000469704,ENSP00000471045,ENSP00000472089,ENSP00000470748,ENSP00000410545,ENSP00000469641,ENSP00000480123"	ZNF814	-1.88267	0.00525489	NA	NA	NA	NA	NA	NA
PH_hs_0042846	OR13G1	"Homo sapiens olfactory receptor, family 13, subfamily G, member 1 (OR13G1)"	1	441933	NM_001005487	NP_001005487.1	ENSG00000197437	ENST00000359688	ENSP00000352717	OR13G1	-1.879	0.030807	NA	NA	NA	NA	NA	NA
PH_hs_0042848	OR6Y1	"Homo sapiens olfactory receptor, family 6, subfamily Y, member 1 (OR6Y1)"	1	391112	NM_001005189	NP_001005189.1	ENSG00000197532	ENST00000302617	ENSP00000304807	OR6Y1	-1.87718	0.0375629	NA	NA	NA	NA	NA	NA
PH_hs_0044185	MSMO1	Homo sapiens methylsterol monooxygenase 1 (MSMO1)	1	6307	"NM_001017369,NM_006745"	"NP_001017369.1,NP_006736.1"	ENSG00000052802	"ENST00000261507,ENST00000507013,ENST00000393766,ENST00000504317,ENST00000505270"	"ENSP00000261507,ENSP00000425241,ENSP00000377361,ENSP00000423633,ENSP00000425112"	MSMO1	-1.87603	0.00130404	NA	NA	NA	NA	NA	NA
PH_hs_0010044	ENDOD1	Homo sapiens endonuclease domain containing 1 (ENDOD1)	1	23052	NM_015036	NP_055851.1	ENSG00000149218	ENST00000278505	ENSP00000278505	NA	NA	NA	ENDOD1	-1.91191	3.33e-06	ENDOD1	-1.63049	6.51e-05
PH_hs_0007119	FAM92B	"Homo sapiens family with sequence similarity 92, member B (FAM92B)"	1	339145	NM_198491	NP_940893.1	ENSG00000153789	"ENST00000539556,ENST00000618669,ENST00000629253"	"ENSP00000443411,ENSP00000478373,ENSP00000487117"	FAM92B	-1.87556	0.0341433	NA	NA	NA	NA	NA	NA
PH_hs_0006483	BST2	Homo sapiens bone marrow stromal cell antigen 2 (BST2)	1	684	NM_004335	NP_004326.1	ENSG00000130303	"ENST00000252593,ENST00000533098,ENST00000527220"	ENSP00000252593	BST2	-2.24407	0.000394184	NA	NA	NA	BST2	-1.6316	6.35e-05
PH_hs_0022058	RAB27B	"Homo sapiens RAB27B, member RAS oncogene family (RAB27B)"	1	5874	NM_004163	NP_004154.2	ENSG00000041353	"ENST00000586570,ENST00000262094,ENST00000586594,ENST00000592334"	"ENSP00000468542,ENSP00000262094,ENSP00000465009"	RAB27B	-1.87411	0.0309742	NA	NA	NA	NA	NA	NA
PH_hs_0016000	ADAMTS9	"Homo sapiens ADAM metallopeptidase with thrombospondin type 1 motif, 9 (ADAMTS9)"	1	56999	NM_182920	NP_891550.1	ENSG00000163638	"ENST00000498707,ENST00000477180,ENST00000295903,ENST00000467257,ENST00000481060,ENST00000482490,ENST00000475557,ENST00000459780,ENST00000467119,ENST00000494004"	"ENSP00000418735,ENSP00000295903,ENSP00000478086,ENSP00000417521,ENSP00000419217"	NA	NA	NA	NA	NA	NA	ADAMTS9	-1.63588	0.00183094
PH_hs_0022483	MAP2K1	Homo sapiens mitogen-activated protein kinase kinase 1 (MAP2K1)	1	5604	NM_002755	NP_002746.1	ENSG00000169032	"ENST00000307102,ENST00000425818,ENST00000566326"	"ENSP00000302486,ENSP00000456438"	NA	NA	NA	MAP2K1	-1.67872	0.000105265	MAP2K1	-1.63894	4.57e-06
PH_hs_0032189	UTP6	"Homo sapiens UTP6, small subunit (SSU)"	1	55813	NM_018428	NP_060898.2	ENSG00000108651	"ENST00000261708,ENST00000581012,ENST00000579459,ENST00000477128,ENST00000484661,ENST00000477860,ENST00000583408,ENST00000490218,ENST00000579878"	"ENSP00000261708,ENSP00000462135,ENSP00000464599"	NA	NA	NA	UTP6	-1.91465	1.76e-05	UTP6	-1.64203	8.22e-06
PH_hs_0031991	ZP1	Homo sapiens zona pellucida glycoprotein 1 (sperm receptor)	1	22917	NM_207341	NP_997224.2	ENSG00000149506	"ENST00000278853,ENST00000540908,ENST00000537203,ENST00000542971,ENST00000543020,ENST00000620319"	"ENSP00000278853,ENSP00000441293,ENSP00000480463"	ZP1	-1.86681	0.0141757	NA	NA	NA	NA	NA	NA
PH_hs_0020055	LAMC1	"Homo sapiens laminin, gamma 1 (formerly LAMB2)"	1	3915	NM_002293	NP_002284.3	ENSG00000135862	"ENST00000258341,ENST00000484114,ENST00000479499,ENST00000466964,ENST00000478064,ENST00000495918"	"ENSP00000258341,ENSP00000473583"	NA	NA	NA	LAMC1	-1.62859	0.00141701	LAMC1	-1.64365	0.000870372
PH_hs_0035368	SH3TC2	Homo sapiens SH3 domain and tetratricopeptide repeats 2 (SH3TC2)	1	79628	NM_024577	NP_078853.2	ENSG00000169247	"ENST00000504690,ENST00000510350,ENST00000323829,ENST00000515229,ENST00000504517,ENST00000502274,ENST00000510779,ENST00000515425,ENST00000512049,ENST00000513604,ENST00000511307,ENST00000513340,ENST00000503071,ENST00000511949,ENST00000504091"	"ENSP00000425627,ENSP00000313025,ENSP00000421779,ENSP00000421092,ENSP00000423940,ENSP00000423660,ENSP00000421860,ENSP00000423111,ENSP00000421420"	SH3TC2	-1.86144	0.00822334	NA	NA	NA	NA	NA	NA
PH_hs_0030110	S100A2	Homo sapiens S100 calcium binding protein A2 (S100A2)	1	6273	NM_005978	NP_005969.1	ENSG00000196754	"ENST00000368708,ENST00000487430,ENST00000497140,ENST00000368710,ENST00000368709,ENST00000368707"	"ENSP00000357697,ENSP00000473260,ENSP00000473489,ENSP00000357699,ENSP00000357698,ENSP00000357696"	S100A2	-2.0201	1.04e-06	S100A2	-1.83464	8.15e-05	S100A2	-1.64818	0.000645333
PH_hs_0043247	ZNF839	Homo sapiens zinc finger protein 839 (ZNF839)	1	55778	"NM_018335,NM_001267828,NM_001267827"	"NP_060805.3,NP_001254757.1,NP_001254756.1"	ENSG00000022976	"ENST00000558850,ENST00000559185,ENST00000442396,ENST00000559098,ENST00000561251,ENST00000560568,ENST00000559155,ENST00000558490,ENST00000558462,ENST00000557803,ENST00000560112,ENST00000420933"	"ENSP00000453363,ENSP00000453109,ENSP00000399863,ENSP00000453515,ENSP00000453137,ENSP00000452983,ENSP00000453415,ENSP00000452819,ENSP00000454159,ENSP00000453744"	ZNF839	-1.85873	0.00101247	NA	NA	NA	NA	NA	NA
PH_hs_0062190	KIR3DL2|KIR2DL2|KIR2DL3|KIR3DS1|KIR2DL1|KIR2DS5|KIR2DL4|KIR3DL1|KIR2DS2|KIR3DL3|KIR2DS4|KIR2DL5B|KIR2DL5A	"Homo sapiens killer cell immunoglobulin-like receptor, three domains, long cytoplasmic tail, 2 (KIR3DL2)|Homo sapiens killer cell immunoglobulin-like receptor, two domains, long cytoplasmic tail, 2 (KIR2DL2)|Homo sapiens killer cell immunoglobulin-like receptor, two domains, long cytoplasmic tail, 3 (KIR2DL3)|Homo sapiens killer cell immunoglobulin-like receptor, three domains, short cytoplasmic…	4	3812|3803|3804|3813|3802|3810|3805|3811|100132285|115653|3809|553128|57292	"NM_001242867,NM_006737|NM_014219|NM_015868|NM_001083539|NM_014218|NM_014513|NM_001080772,NM_002255,NM_001080770|NM_013289|NM_012312|NM_153443|NM_012314|NM_001018081|NM_020535"	"NP_001229796.1,NP_006728.2|NP_055034.2|NP_056952.2|NP_001077008.1|NP_055033.2|NP_055328.2|NP_001074241.1,NP_002246.5,NP_001074239.1|NP_037421.2|NP_036444.1|NP_703144.3|NP_036446.3|NP_001018091.1|NP_065396.1"	ENSG00000275566|ENSG00000275960|ENSG00000276590|ENSG00000274283|ENSG00000275750|ENSG00000274739|ENSG00000274955|ENSG00000277272|ENSG00000276139|ENSG00000274786|ENSG00000274947|ENSG00000275436|ENSG00000275596	"ENST00000616505,ENST00000613612|ENST00000621461,ENST00000617820,ENST00000617258,ENST00000618906|ENST00000611821,ENST00000622627|ENST00000610716,ENST00000619911,ENST00000610591|ENST00000612504|ENST00000618443|ENST00000619637,ENST00000618955,ENST00000618013|ENST00000612415,ENST00000618560,ENST00000620450|ENST00000613952,ENST00000614727,ENST00000622343|ENST00000610861|ENST00000619771|ENST0000062028…	"ENSP00000481311,ENSP00000482565|ENSP00000481696,ENSP00000484145,ENSP00000483572,ENSP00000479514|ENSP00000484459,ENSP00000480400|ENSP00000482441,ENSP00000477859,ENSP00000485016|ENSP00000477690|ENSP00000484843|ENSP00000478491,ENSP00000481043,ENSP00000477525|ENSP00000481576,ENSP00000479259,ENSP00000478631|ENSP00000483805,ENSP00000483792,ENSP00000481218|ENSP00000481461|ENSP00000478241|ENSP0000047805…	KIR3DL2|KIR2DL2|KIR2DL3|KIR3DS1|KIR2DL1|KIR2DS5|KIR2DL4|KIR3DL1|KIR2DS2|KIR3DL3|KIR2DS4|KIR2DL5B|KIR2DL5A	-1.85865	0.0281026	NA	NA	NA	NA	NA	NA
PH_hs_0031374	KLF5	Homo sapiens Kruppel-like factor 5 (intestinal)	1	688	NM_001730	NP_001721.2	ENSG00000102554	"ENST00000477333,ENST00000377687,ENST00000476859,ENST00000464404,ENST00000539231"	"ENSP00000366915,ENSP00000440407"	NA	NA	NA	NA	NA	NA	KLF5	-1.65062	0.0424063
PH_hs_0047221	LPAR1	Homo sapiens lysophosphatidic acid receptor 1 (LPAR1)	1	1902	"NM_057159,NM_001401"	"NP_476500.1,NP_001392.2"	ENSG00000198121	"ENST00000374431,ENST00000374430,ENST00000358883,ENST00000441240,ENST00000541779"	"ENSP00000363553,ENSP00000363552,ENSP00000351755,ENSP00000401810,ENSP00000445697"	LPAR1	-1.8502	0.00647352	NA	NA	NA	NA	NA	NA
PH_hs_0034917	SBSPON	"Homo sapiens somatomedin B and thrombospondin, type 1 domain containing (SBSPON)"	1	157869	NM_153225	NP_694957.3	ENSG00000164764	"ENST00000297354,ENST00000519697"	ENSP00000297354	SBSPON	-1.84853	0.0424778	NA	NA	NA	NA	NA	NA
PH_hs_0005848	ZCWPW1	"Homo sapiens zinc finger, CW type with PWWP domain 1 (ZCWPW1)"	1	55063	"NM_001258008,NM_017984"	"NP_001244937.1,NP_060454.3"	ENSG00000078487	"ENST00000479315,ENST00000398027,ENST00000490721,ENST00000490089,ENST00000360951,ENST00000471336,ENST00000464510,ENST00000472716"	"ENSP00000381109,ENSP00000419187,ENSP00000354210,ENSP00000418351,ENSP00000419447"	ZCWPW1	-1.84775	0.00621647	NA	NA	NA	NA	NA	NA
PH_hs_0022882	GSAP	Homo sapiens gamma-secretase activating protein (GSAP)	1	54103	NM_017439	NP_059135.2	ENSG00000186088	"ENST00000491796,ENST00000449779,ENST00000257626,ENST00000482866,ENST00000474686,ENST00000440473,ENST00000415112,ENST00000426477,ENST00000489920,ENST00000334003,ENST00000434084,ENST00000430584,ENST00000441833"	"ENSP00000257626,ENSP00000396230,ENSP00000402748,ENSP00000415402"	GSAP	-1.5161	0.0112316	GSAP	-1.5201	0.0173887	GSAP	-1.65156	0.00574874
PH_hs_0024029	MYOF	Homo sapiens myoferlin (MYOF)	1	26509	"NM_133337,NM_013451"	"NP_579899.1,NP_038479.1"	ENSG00000138119	"ENST00000463743,ENST00000358334,ENST00000359263,ENST00000474161,ENST00000485212,ENST00000475358,ENST00000371489,ENST00000371488,ENST00000488645"	"ENSP00000432708,ENSP00000351094,ENSP00000352208,ENSP00000360544,ENSP00000360543"	MYOF	-1.84697	0.0378476	MYOF	-2.29372	0.0309206	NA	NA	NA
PH_hs_0027599	KRT7	"Homo sapiens keratin 7, type II (KRT7)"	1	3855	NM_005556	NP_005547.3	ENSG00000135480	"ENST00000552400,ENST00000546666,ENST00000331817,ENST00000547613,ENST00000548088,ENST00000546856,ENST00000552183,ENST00000551130,ENST00000549127,ENST00000552322,ENST00000548657,ENST00000550153,ENST00000549638"	ENSP00000329243	KRT7	-1.84427	0.0299388	KRT7	-2.49608	0.02068	NA	NA	NA
PH_hs_0023025	TNFRSF11A	"Homo sapiens tumor necrosis factor receptor superfamily, member 11a, NFKB activator (TNFRSF11A)"	1	8792	"NM_001270951,NM_001270950,NM_001270949,NM_003839"	"NP_001257880.1,NP_001257879.1,NP_001257878.1,NP_003830.1"	ENSG00000141655	"ENST00000269485,ENST00000586569,ENST00000592013,ENST00000587697,ENST00000616710,ENST00000617039"	"ENSP00000269485,ENSP00000465500,ENSP00000479567,ENSP00000482466"	TNFRSF11A	-1.84115	0.0116429	NA	NA	NA	NA	NA	NA
PH_hs_0005213	CPVL	"Homo sapiens carboxypeptidase, vitellogenic-like (CPVL)"	1	54504	"NM_019029,NM_031311"	"NP_061902.2,NP_112601.3"	ENSG00000106066	"ENST00000265394,ENST00000396276,ENST00000432534,ENST00000455893,ENST00000409850,ENST00000448959,ENST00000458405,ENST00000447426,ENST00000488891,ENST00000449801,ENST00000455544,ENST00000437527,ENST00000614864,ENST00000612187"	"ENSP00000265394,ENSP00000379572,ENSP00000397327,ENSP00000403580,ENSP00000387164,ENSP00000409036,ENSP00000417015,ENSP00000395690,ENSP00000413287,ENSP00000412857,ENSP00000416555,ENSP00000481092,ENSP00000479581"	CPVL	-1.82945	0.00232089	NA	NA	NA	NA	NA	NA
PH_hs_0048634	GSN	Homo sapiens gelsolin (GSN)	1	2934	"NM_000177,NM_198252,NM_001127663,NM_001127667,NM_001127666,NM_001127665,NM_001127664,NM_001127662,NM_001258030,NM_001258029"	"NP_000168.1,NP_937895.1,NP_001121135.2,NP_001121139.1,NP_001121138.1,NP_001121137.1,NP_001121136.1,NP_001121134.1,NP_001244959.1,NP_001244958.1"	ENSG00000148180	"ENST00000434663,ENST00000373823,ENST00000449773,ENST00000432226,ENST00000477863,ENST00000483960,ENST00000475428,ENST00000477104,ENST00000373818,ENST00000485767,ENST00000373807,ENST00000373806,ENST00000373805,ENST00000477553,ENST00000545652,ENST00000394353,ENST00000449733,ENST00000373808,ENST00000412819,ENST00000436847,ENST00000341272"	"ENSP00000362929,ENSP00000410657,ENSP00000404226,ENSP00000362924,ENSP00000362913,ENSP00000362912,ENSP00000445823,ENSP00000377882,ENSP00000409358,ENSP00000362914,ENSP00000416586,ENSP00000411293,ENSP00000340888"	NA	NA	NA	GSN	-2.13384	4.34e-06	GSN	-1.65292	0.00903138
PH_hs_0025399	TCP11	"Homo sapiens t-complex 11, testis-specific (TCP11)"	1	6954	"NM_001261821,NM_001261820,NM_001261819,NM_001261818,NM_001261817,NM_018679,NM_001093728"	"NP_001248750.1,NP_001248749.1,NP_001248748.1,NP_001248747.1,NP_001248746.1,NP_061149.1,NP_001087197.1"	ENSG00000124678	"ENST00000412155,ENST00000373979,ENST00000502480,ENST00000504758,ENST00000505911,ENST00000455706,ENST00000311875,ENST00000444780,ENST00000373974,ENST00000512012,ENST00000418521,ENST00000427376,ENST00000486638,ENST00000469514,ENST00000492680,ENST00000507706,ENST00000479418,ENST00000505400,ENST00000509988,ENST00000505335,ENST00000445851,ENST00000510465,ENST00000394696,ENST00000503908,ENST0000050319…	"ENSP00000402816,ENSP00000363091,ENSP00000422105,ENSP00000421916,ENSP00000423293,ENSP00000399012,ENSP00000308708,ENSP00000404479,ENSP00000363085,ENSP00000425995,ENSP00000415320,ENSP00000415562,ENSP00000421103,ENSP00000422259,ENSP00000422774,ENSP00000423183,ENSP00000425849,ENSP00000421333,ENSP00000421386,ENSP00000424209,ENSP00000422940,ENSP00000421349,ENSP00000424332,ENSP00000478603,ENSP0000024464…	TCP11	-1.82447	0.041974	NA	NA	NA	NA	NA	NA
PH_hs_0000224	COL7A1	"Homo sapiens collagen, type VII, alpha 1 (COL7A1)"	1	1294	NM_000094	NP_000085.1	ENSG00000114270	"ENST00000470076,ENST00000465238,ENST00000487017,ENST00000328333,ENST00000466591,ENST00000474432,ENST00000459756,ENST00000467985,ENST00000422991,ENST00000462475"	"ENSP00000332371,ENSP00000391608"	COL7A1	-1.82355	0.00323069	NA	NA	NA	NA	NA	NA
PH_hs_0001474	C2CD2	Homo sapiens C2 calcium-dependent domain containing 2 (C2CD2)	1	25966	"NM_199050,NM_015500"	"NP_950251.1,NP_056315.1"	ENSG00000157617	"ENST00000449165,ENST00000329623,ENST00000380486,ENST00000482186,ENST00000482084,ENST00000467074,ENST00000490479,ENST00000478372"	"ENSP00000388704,ENSP00000329302,ENSP00000369853"	C2CD2	-1.5892	0.0254146	C2CD2	-1.83004	0.000722228	C2CD2	-1.65549	0.000708533
PH_hs_0018586	ANKRD52	Homo sapiens ankyrin repeat domain 52 (ANKRD52)	1	283373	NM_173595	NP_775866.2	ENSG00000139645	"ENST00000548241,ENST00000267116,ENST00000548081,ENST00000551023"	ENSP00000267116	ANKRD52	-1.82172	0.00660206	NA	NA	NA	NA	NA	NA
PH_hs_0062275	CATSPER2P1	"Homo sapiens cation channel, sperm associated 2 pseudogene 1 (CATSPER2P1)"	1	440278	NR_002318	-	ENSG00000205771	"ENST00000446479,ENST00000439564,ENST00000381680,ENST00000416302,ENST00000429276"		CATSPER2P1	-1.81809	0.010165	NA	NA	NA	NA	NA	NA
PH_hs_0000238	IQGAP1	Homo sapiens IQ motif containing GTPase activating protein 1 (IQGAP1)	1	8826	NM_003870	NP_003861.1	ENSG00000140575	"ENST00000268182,ENST00000633485,ENST00000560738,ENST00000560418,ENST00000559809,ENST00000559682,ENST00000560373,ENST00000558003,ENST00000560733,ENST00000560020,ENST00000560218,ENST00000558491,ENST00000561132,ENST00000561461,ENST00000559031,ENST00000559674,ENST00000558957,ENST00000561086"	"ENSP00000268182,ENSP00000488618,ENSP00000453181,ENSP00000452723,ENSP00000484647,ENSP00000480393"	NA	NA	NA	NA	NA	NA	IQGAP1	-1.65656	0.000162372
PH_hs_0044909	OR2H2	"Homo sapiens olfactory receptor, family 2, subfamily H, member 2 (OR2H2)"	1	7932	NM_007160	NP_009091.3	ENSG00000206467	ENST00000383546	ENSP00000373038	OR2H2	-1.81377	0.0154614	NA	NA	NA	NA	NA	NA
PH_hs_0001558	DHRS3	Homo sapiens dehydrogenase/reductase (SDR family)	1	9249	NM_004753	NP_004744.2	ENSG00000162496	"ENST00000616661,ENST00000464917,ENST00000430996,ENST00000482265"	"ENSP00000480439,ENSP00000478218,ENSP00000387903"	DHRS3	-1.97875	0.000986085	DHRS3	-2.13867	1.29e-05	DHRS3	-1.6582	2.33e-05
PH_hs_0010709	IRGC	"Homo sapiens immunity-related GTPase family, cinema (IRGC)"	1	56269	NM_019612	NP_062558.1	ENSG00000124449	"ENST00000244314,ENST00000596627"	"ENSP00000244314,ENSP00000471425"	IRGC	-1.80816	0.0342668	NA	NA	NA	NA	NA	NA
PH_hs_0044893	OR51I1	"Homo sapiens olfactory receptor, family 51, subfamily I, member 1 (OR51I1)"	1	390063	NM_001005288	NP_001005288.1	ENSG00000167359	ENST00000380211	ENSP00000369559	OR51I1	-1.80499	0.0458376	NA	NA	NA	NA	NA	NA
PH_hs_0002447	MID1	Homo sapiens midline 1 (MID1)	1	4281	"NM_001193277,NM_033289,NM_000381,NM_033290,NM_001098624"	"NP_001180206.1,NP_150631.1,NP_000372.1,NP_150632.1,NP_001092094.1"	ENSG00000101871	"ENST00000380779,ENST00000380780,ENST00000380785,ENST00000380787,ENST00000380782,ENST00000479925,ENST00000413894,ENST00000423614,ENST00000453318,ENST00000317552,ENST00000610939,ENST00000616003"	"ENSP00000370156,ENSP00000370157,ENSP00000370162,ENSP00000370164,ENSP00000370159,ENSP00000391154,ENSP00000387771,ENSP00000414521,ENSP00000312678,ENSP00000483707,ENSP00000484712"	MID1	-1.72102	6.81e-05	MID1	-1.54489	0.0033689	MID1	-1.66344	7.91e-05
PH_hs_0013057	NRIP2	Homo sapiens nuclear receptor interacting protein 2 (NRIP2)	1	83714	NM_031474	NP_113662.1	ENSG00000053702	"ENST00000542386,ENST00000542990,ENST00000337508"	"ENSP00000438338,ENSP00000446283,ENSP00000337501"	NRIP2	-1.79495	0.0101236	NA	NA	NA	NA	NA	NA
PH_hs_0048322	GFRA3	Homo sapiens GDNF family receptor alpha 3 (GFRA3)	1	2676	NM_001496	NP_001487.2	ENSG00000146013	"ENST00000274721,ENST00000378362"	"ENSP00000274721,ENSP00000367613"	GFRA3	-1.79314	0.0192433	NA	NA	NA	NA	NA	NA
PH_hs_0045586	SERPINB8	"Homo sapiens serpin peptidase inhibitor, clade B (ovalbumin)"	1	5271	NM_001031848	NP_001027018.1	ENSG00000166401	"ENST00000397985,ENST00000397988,ENST00000448851,ENST00000441827,ENST00000295211,ENST00000493661,ENST00000353706,ENST00000542677"	"ENSP00000381072,ENSP00000381075,ENSP00000414580,ENSP00000393456,ENSP00000295211,ENSP00000478199,ENSP00000331368,ENSP00000438328"	SERPINB8	-1.6023	0.0015197	SERPINB8	-2.05701	0.000100542	SERPINB8	-1.67052	0.00963807
PH_hs_0004407	AIF1	Homo sapiens allograft inflammatory factor 1 (AIF1)	1	199	NM_004847	NP_004838.1	ENSG00000206428	"ENST00000383474,ENST00000488491,ENST00000417200,ENST00000470803,ENST00000498174,ENST00000383473"	"ENSP00000372966,ENSP00000394278,ENSP00000372965"	AIF1	-1.78514	0.000879998	NA	NA	NA	NA	NA	NA
PH_hs_0048846	LEPR	Homo sapiens leptin receptor (LEPR)	1	3953	"NM_001198689,NM_001003679"	"NP_001185618.1,NP_001003679.1"	ENSG00000116678	"ENST00000371059,ENST00000371060,ENST00000349533,ENST00000462765,ENST00000371058,ENST00000471762,ENST00000344610,ENST00000616738,ENST00000406510"	"ENSP00000360098,ENSP00000360099,ENSP00000330393,ENSP00000360097,ENSP00000340884,ENSP00000483390,ENSP00000384025"	LEPR	-1.78427	0.0219538	NA	NA	NA	NA	NA	NA
PH_hs_0012788	CCDC109B	Homo sapiens coiled-coil domain containing 109B (CCDC109B)	1	55013	NM_017918	NP_060388.2	ENSG00000005059	"ENST00000394650,ENST00000472310,ENST00000515114,ENST00000452915,ENST00000494604"	ENSP00000378145	CCDC109B	-1.78414	0.00013714	NA	NA	NA	NA	NA	NA
PH_hs_0063661	CT47A7|CT47A8|CT47A11|CT47A1|CT47A2|CT47A3|CT47A4|CT47A5|CT47A6|CT47A9|CT47A12|CT47B1|CT47A10	"Homo sapiens cancer/testis antigen family 47, member A7 (CT47A7)|Homo sapiens cancer/testis antigen family 47, member A8 (CT47A8)|Homo sapiens cancer/testis antigen family 47, member A11 (CT47A11)|Homo sapiens cancer/testis antigen family 47, member A1 (CT47A1)|Homo sapiens cancer/testis antigen family 47, member A2 (CT47A2)|Homo sapiens cancer/testis antigen family 47, member A3 (CT47A3)|Homo s…	4	653282|728049|255313|728096|728090|728082|728075|728072|728062|728042|100507170|643311|728036	NM_001080140|NM_001080139|NM_173571|NM_001080146|NM_001080145|NM_001080144|NM_001080143|NM_001080142|NM_001080141|NM_001080138|NM_001242922|NM_001145718|NM_001080137	NP_001073609.1|NP_001073608.1|NP_775842.2|NP_001073615.1|NP_001073614.1|NP_001073613.1|NP_001073612.1|NP_001073611.1|NP_001073610.1|NP_001073607.1|NP_001229851.1|NP_001139190.1|NP_001073606.1	ENSG00000228517|ENSG00000230347|ENSG00000226929|ENSG00000236371|ENSG00000242362|ENSG00000236126|ENSG00000230594|ENSG00000237957|ENSG00000226023|ENSG00000226600|ENSG00000226685|ENSG00000236446|ENSG00000224089	"ENST00000434883|ENST00000457977,ENST00000630126|ENST00000457020|ENST00000433030|ENST00000458218|ENST00000441330|ENST00000415858|ENST00000439466,ENST00000416816|ENST00000419194,ENST00000618867|ENST00000417256|ENST00000419982|ENST00000371311|ENST00000430448"	"ENSP00000392283|ENSP00000400046,ENSP00000487301|ENSP00000410400|ENSP00000393315|ENSP00000414253|ENSP00000398559|ENSP00000389513|ENSP00000390070,ENSP00000414509|ENSP00000399711,ENSP00000478317|ENSP00000408204|ENSP00000391318|ENSP00000360360|ENSP00000411909"	CT47A7|CT47A8|CT47A11|CT47A1|CT47A2|CT47A3|CT47A4|CT47A5|CT47A6|CT47A9|CT47A12|CT47B1|CT47A10	-1.78406	0.035462	NA	NA	NA	NA	NA	NA
PH_hs_0024795	SEC24D	Homo sapiens SEC24 family member D (SEC24D)	1	9871	NM_014822	NP_055637.2	ENSG00000150961	"ENST00000280551,ENST00000505134,ENST00000511481,ENST00000502830,ENST00000511715,ENST00000514561,ENST00000502526,ENST00000511033,ENST00000509818,ENST00000514418,ENST00000506622,ENST00000503683,ENST00000505280,ENST00000419654"	"ENSP00000280551,ENSP00000425491,ENSP00000422717,ENSP00000424085,ENSP00000427249,ENSP00000426309,ENSP00000388324"	SEC24D	-1.54817	0.00577117	NA	NA	NA	SEC24D	-1.67278	3.92e-05
PH_hs_0045191	SEC14L2	Homo sapiens SEC14-like 2 (S. cerevisiae)	1	23541	"NM_001204204,NM_012429"	"NP_001191133.1,NP_036561.1"	ENSG00000100003	"ENST00000615189,ENST00000428195,ENST00000617837,ENST00000619483,ENST00000416523,ENST00000437022,ENST00000452649,ENST00000405717,ENST00000402592,ENST00000459728,ENST00000429917,ENST00000415072,ENST00000485482,ENST00000484486,ENST00000464335,ENST00000483116,ENST00000620251"	"ENSP00000478755,ENSP00000387781,ENSP00000482467,ENSP00000388719,ENSP00000388888,ENSP00000385186,ENSP00000383882,ENSP00000407857,ENSP00000399596"	SEC14L2	-1.8601	0.00794975	SEC14L2	-1.63575	0.000888989	SEC14L2	-1.67585	0.00806491
PH_hs_0061495	POPDC3	Homo sapiens popeye domain containing 3 (POPDC3)	1	64208	"NM_022361,NR_024539"	"NP_071756.2,-"	ENSG00000132429	"ENST00000254765,ENST00000489134,ENST00000474760,ENST00000429112"	"ENSP00000254765,ENSP00000414409"	NA	NA	NA	POPDC3	-1.73103	0.00068334	POPDC3	-1.68073	0.0156825
PH_hs_0061234	F11R	Homo sapiens F11 receptor (F11R)	1	50848	NM_016946	NP_058642.1	ENSG00000158769	"ENST00000368026,ENST00000537746,ENST00000472573,ENST00000335772,ENST00000602966,ENST00000621309"	"ENSP00000357005,ENSP00000440812,ENSP00000481591"	F11R	-2.80628	0.000411641	NA	NA	NA	F11R	-1.68178	0.00777622
PH_hs_0002180	TIGAR	Homo sapiens TP53 induced glycolysis regulatory phosphatase (TIGAR)	1	57103	NM_020375	NP_065108.1	ENSG00000078237	"ENST00000179259,ENST00000539671,ENST00000537251"	ENSP00000179259	TIGAR	-1.76601	9.76e-06	NA	NA	NA	NA	NA	NA
PH_hs_0004554	RGS2	Homo sapiens regulator of G-protein signaling 2 (RGS2)	1	5997	NM_002923	NP_002914.1	ENSG00000116741	"ENST00000483295,ENST00000235382,ENST00000464302,ENST00000487236"	ENSP00000235382	RGS2	-1.81066	0.00389807	RGS2	-2.08444	5.64e-06	RGS2	-1.68377	0.00763464
PH_hs_0026117	TIMP1	Homo sapiens TIMP metallopeptidase inhibitor 1 (TIMP1)	1	7076	NM_003254	NP_003245.1	ENSG00000102265	"ENST00000218388,ENST00000456754,ENST00000377017,ENST00000441738,ENST00000445623"	"ENSP00000218388,ENSP00000406671,ENSP00000366216,ENSP00000405380,ENSP00000410983"	NA	NA	NA	TIMP1	-2.49792	1.01e-07	TIMP1	-1.69312	0.000394961
PH_hs_0044701	ITGB1	"Homo sapiens integrin, beta 1 (fibronectin receptor, beta polypeptide, antigen CD29 includes MDF2, MSK12)"	1	3688	"NM_002211,NM_133376,NM_033668"	"NP_002202.2,NP_596867.1,NP_391988.1"	ENSG00000150093	"ENST00000302278,ENST00000488427,ENST00000494395,ENST00000484088,ENST00000480226,ENST00000474568,ENST00000488494,ENST00000534049,ENST00000437302,ENST00000475184,ENST00000528877,ENST00000417122,ENST00000464001,ENST00000493758,ENST00000472147,ENST00000414670,ENST00000439974,ENST00000396033,ENST00000423113"	"ENSP00000303351,ENSP00000417508,ENSP00000417799,ENSP00000417537,ENSP00000420282,ENSP00000418725,ENSP00000431326,ENSP00000398029,ENSP00000417243,ENSP00000436214,ENSP00000404546,ENSP00000420792,ENSP00000420416,ENSP00000400544,ENSP00000379350,ENSP00000388694"	NA	NA	NA	ITGB1	-1.62146	0.00115899	ITGB1	-1.69413	0.000667083
PH_hs_0045412	URAHP	Homo sapiens urate (hydroxyiso-)	1	100130015	"NR_027335,NR_027336"	"-,-"	ENSG00000222019	"ENST00000409873,ENST00000517889,ENST00000409768,ENST00000521551,ENST00000610227"		URAHP	-1.75927	0.00684231	NA	NA	NA	NA	NA	NA
PH_hs_0024794	SLC36A1	Homo sapiens solute carrier family 36 (proton/amino acid symporter)	1	206358	NM_078483	NP_510968.2	ENSG00000123643	"ENST00000520111,ENST00000520701,ENST00000429484,ENST00000243389,ENST00000517945,ENST00000521925,ENST00000521351,ENST00000519829,ENST00000517628,ENST00000522185,ENST00000616007"	"ENSP00000429796,ENSP00000428140,ENSP00000395640,ENSP00000243389,ENSP00000427804,ENSP00000430305,ENSP00000428471,ENSP00000428738,ENSP00000430181,ENSP00000480948"	SLC36A1	-1.75447	0.00660408	NA	NA	NA	NA	NA	NA
[truncated: 766 more rows]
